# Supplementary material for: Bis(μ-3-hydroxy­benzoato)-κ2 O 1:O 3;κ2 O 3:O 1-bis­[bis­(1H-benzimidazole-κN 3)(3-hydroxy­benzoato-κO)nickel(II)] bis­(1H-benzimidazole-κN 3)bis­(3-hy­droxy­benzoato-κO 1)nickel(II) hexa­hydrate
Source: Acta Crystallogr Sect E Struct Rep Online. 2008 Jan 23;64(Pt 2):m401–2. doi: 10.1107/S160053680800216X (PMC2960256; doi:10.1107/S160053680800216X)
Supplement: Supplementary file 1 [file e-64-0m401-sup1.cif]

##############################################################################
###                                                                        ###
###        Electronic paper (Acta Crystallographica Section E)             ###
###                                                                        ###
##############################################################################
#                                                                            #
# This CIF contains the data in a paper accepted for publication in Acta     #
# Crystallographica Section E. It conforms to the requirements of Notes      #
# for Authors for Section E, and has been peer reviewed under the auspices   #
# of the IUCr Commission on Journals.                                        #
#                                                                            #
# Full details of the Crystallographic Information File format               #
# are given in the paper "The Crystallographic Information File (CIF):       #
# a New Standard Archive File for Crystallography" by S. R. Hall, F. H.      #
# Allen and I. D. Brown [Acta Cryst. (1991), A47, 655-685].                  #
#                                                                            #
# The current version of the core CIF dictionary is obtainable from          #
# ftp://ftp.iucr.org/pub/cif_core.dic. The current version number is 2.1.    #
#                                                                            #
# Software is freely available for graphical display of the structure(s) in  #
# this CIF.  For information consult the CIF home page http://www.iucr.org/  #
# cif/home.html                                                              #
#                                                                            #
##############################################################################
                                             
data_I
_audit_creation_method     SHELXL-97
_chemical_name_systematic
;
Bis(\m-3-hydroxybenzoato)-
\k^2^<i>O</i>^1^:<i>O</i>^3^;\k^2^<i>O</i>^3^:<i>O</i>^1^-bis[bis(1<i>H</i>-
benzimidazole-\k<i>N</i>^3^)(3-hydroxybenzoato-\k<i>O</i>)nickel(II)]
bis(1<i>H</i>-benzimidazole-\k<i>N</i>^3^)bis(3-hydroxybenzoato-
\k<i>O</i>^1^)nickel(II) hexahydrate
;
_chemical_name_common     ?
_chemical_formula_moiety     'C46 H44 N8 Ni2 O12, C28 H16 N4 Ni1 O6, 6H2 O'
_chemical_formula_sum     'C84 H78 N12 Ni3 O24'
_chemical_formula_iupac
             '[Ni2 (C7 H5 O3)4 (C7 H6 N2)4] [Ni (C7 H5 O3)2 (C7 H6 N2)2], 6H2 O'
_chemical_formula_weight     1815.65
_chemical_melting_point     ?
_symmetry_cell_setting     triclinic
_symmetry_space_group_name_H-M     'P -1'
_symmetry_space_group_name_Hall     '-P 1'
loop_
    _symmetry_equiv_pos_as_xyz
    'x, y, z'
    '-x, -y, -z'
_cell_length_a     9.9926(12)
_cell_length_b     12.9504(15)
_cell_length_c     17.069(2)
_cell_angle_alpha     100.05(2)
_cell_angle_beta     104.88(3)
_cell_angle_gamma     101.75(2)
_cell_volume     2029.1(6)
_cell_formula_units_Z     1
_cell_measurement_reflns_used     8706
_cell_measurement_theta_min     3.2
_cell_measurement_theta_max     25.5
_cell_measurement_temperature     291(2)
_exptl_crystal_description     prism
_exptl_crystal_colour     green
_exptl_crystal_size_max     0.36
_exptl_crystal_size_mid     0.30
_exptl_crystal_size_min     0.22
_exptl_crystal_density_diffrn     1.486
_exptl_crystal_density_meas     ?
_exptl_crystal_density_method     'not measured'
_exptl_crystal_F_000     942
_exptl_absorpt_coefficient_mu     0.776
_exptl_absorpt_correction_type     multi-scan
_exptl_absorpt_process_details     '(ABSCOR; Higashi, 1995)'
_exptl_absorpt_correction_T_min     0.728
_exptl_absorpt_correction_T_max     0.840
_exptl_special_details
;
;
_diffrn_ambient_temperature     291(2)
_diffrn_radiation_type     MoK\a
_diffrn_radiation_wavelength     0.71073
_diffrn_radiation_source     'fine-focus sealed tube'
_diffrn_radiation_monochromator     graphite
_diffrn_measurement_device_type     'Rigaku R-AXIS RAPID IP'
_diffrn_measurement_method     \w
_diffrn_detector_area_resol_mean     10.00
_diffrn_reflns_number     17583
_diffrn_reflns_av_R_equivalents     0.0431
_diffrn_reflns_av_sigmaI/netI     0.0546
_diffrn_reflns_theta_min     3.07
_diffrn_reflns_theta_max     26.00
_diffrn_reflns_theta_full     26.00
_diffrn_measured_fraction_theta_max     0.992
_diffrn_measured_fraction_theta_full     0.992
_diffrn_reflns_limit_h_min     -12
_diffrn_reflns_limit_h_max     10
_diffrn_reflns_limit_k_min     -15
_diffrn_reflns_limit_k_max     15
_diffrn_reflns_limit_l_min     -20
_diffrn_reflns_limit_l_max     20
_diffrn_standards_number     0
_diffrn_standards_interval_count     0
_diffrn_standards_interval_time     0
_diffrn_standards_decay_%     ?
_refine_special_details
;
 Refinement of F^2^ against ALL reflections.  The weighted R-factor wR and
 goodness of fit S are based on F^2^, conventional R-factors R are based
 on F, with F set to zero for negative F^2^. The threshold expression of
 F^2^ > 2sigma(F^2^) is used only for calculating R-factors(gt) etc. and is
 not relevant to the choice of reflections for refinement.  R-factors based
 on F^2^ are statistically about twice as large as those based on F, and R-
 factors based on ALL data will be even larger.
;
_reflns_number_total     7894
_reflns_number_gt     5818
_reflns_threshold_expression     I>2\s(I)
_refine_ls_structure_factor_coef     Fsqd
_refine_ls_matrix_type     full
_refine_ls_R_factor_all     0.0759
_refine_ls_R_factor_gt     0.0524
_refine_ls_wR_factor_gt     0.1392
_refine_ls_wR_factor_ref     0.1506
_refine_ls_goodness_of_fit_ref     1.100
_refine_ls_restrained_S_all     1.100
_refine_ls_number_reflns     7894
_refine_ls_number_parameters     556
_refine_ls_number_restraints     0
_refine_ls_hydrogen_treatment     constr
_refine_ls_weighting_scheme     calc
_refine_ls_weighting_details
         'calc w=1/[\s^2^(Fo^2^)+(0.0807P)^2^+0.2523P] where P=(Fo^2^+2Fc^2^)/3'
_atom_sites_solution_hydrogens     geom
_atom_sites_solution_primary     direct
_atom_sites_solution_secondary     difmap
_refine_ls_shift/su_max     0.001
_refine_ls_shift/su_mean     0.000
_refine_diff_density_max     0.768
_refine_diff_density_min     -0.492
_refine_ls_extinction_method     none
_refine_ls_extinction_coef     ?
loop_
    _atom_type_symbol
    _atom_type_description
    _atom_type_scat_dispersion_real
    _atom_type_scat_dispersion_imag
    _atom_type_scat_source
    'C' 'C' 0.0033 0.0016
                         'International Tables Vol C Tables 4.2.6.8 and 6.1.1.4'
    'H' 'H' 0.0000 0.0000
                         'International Tables Vol C Tables 4.2.6.8 and 6.1.1.4'
    'N' 'N' 0.0061 0.0033
                         'International Tables Vol C Tables 4.2.6.8 and 6.1.1.4'
    'O' 'O' 0.0106 0.0060
                         'International Tables Vol C Tables 4.2.6.8 and 6.1.1.4'
    'Ni' 'Ni' 0.3393 1.1124
                         'International Tables Vol C Tables 4.2.6.8 and 6.1.1.4'
_computing_data_collection     'PROCESS-AUTO (Rigaku, 1998)'
_computing_cell_refinement     'PROCESS-AUTO (Rigaku, 1998)'
_computing_data_reduction     'CrystalStructure (Rigaku/MSC, 2002)'
_computing_structure_solution     'SIR92 (Altomare <i>et al.</i>,  1993)'
_computing_structure_refinement     'SHELXL97 (Sheldrick, 2008)'
_computing_molecular_graphics     'ORTEP-3 for Windows (Farrugia, 1997)'
_computing_publication_material     'WinGX (Farrugia, 1999)'
loop_
    _atom_site_type_symbol
    _atom_site_label
    _atom_site_fract_x
    _atom_site_fract_y
    _atom_site_fract_z
    _atom_site_U_iso_or_equiv
    _atom_site_adp_type
    _atom_site_calc_flag
    _atom_site_refinement_flags
    _atom_site_occupancy
    _atom_site_disorder_assembly
    _atom_site_disorder_group
    Ni Ni1 1.0000 0.5000 0.0000 0.03773(18) Uani d S 1 . .
    Ni Ni2 0.56466(4) 0.17869(3) 0.34773(2) 0.03137(14) Uani d . 1 . .
    N N11 0.5837(4) 0.3399(3) -0.1408(2) 0.0653(10) Uani d . 1 . .
    H H11 0.5046 0.3413 -0.1750 0.078 Uiso calc R 1 . .
    N N13 0.8089(3) 0.3954(3) -0.05883(17) 0.0467(8) Uani d . 1 . .
    N N21 0.3270(4) 0.3388(3) 0.4636(2) 0.0572(9) Uani d . 1 . .
    H H21 0.2738 0.3397 0.4960 0.069 Uiso calc R 1 . .
    N N23 0.4653(3) 0.2811(2) 0.39320(17) 0.0412(7) Uani d . 1 . .
    N N31 0.8151(4) 0.0406(3) 0.2271(2) 0.0600(9) Uani d . 1 . .
    H H31 0.8558 0.0370 0.1883 0.072 Uiso calc R 1 . .
    N N33 0.6783(3) 0.0884(2) 0.30243(18) 0.0417(7) Uani d . 1 . .
    O O1 1.0141(3) 0.4464(2) 0.09861(15) 0.0502(7) Uani d . 1 . .
    O O2 0.8657(3) 0.5328(2) 0.14279(15) 0.0513(7) Uani d . 1 . .
    O O3 0.8177(3) 0.3899(2) 0.39189(16) 0.0544(7) Uani d . 1 . .
    H H3O 0.8298 0.3590 0.4328 0.082 Uiso d R 1 . .
    O O4 0.5044(3) 0.2087(2) 0.23718(13) 0.0414(6) Uani d . 1 . .
    O O5 0.2715(3) 0.1264(2) 0.18550(16) 0.0552(7) Uani d . 1 . .
    O O6 0.1196(3) 0.3096(3) -0.0511(2) 0.0861(12) Uani d . 1 . .
    H H6O 0.1298 0.3644 -0.0841 0.129 Uiso d R 1 . .
    O O7 0.6324(3) 0.1567(2) 0.46053(14) 0.0464(6) Uani d . 1 . .
    O O8 0.8407(3) 0.2847(2) 0.50983(16) 0.0505(7) Uani d . 1 . .
    O O9 0.6492(3) -0.0408(2) 0.68827(16) 0.0584(8) Uani d . 1 . .
    H H9O 0.6882 -0.0609 0.7382 0.088 Uiso d R 1 . .
    O O1W 0.1500(3) 0.3747(2) 0.5685(2) 0.0683(8) Uani d . 1 . .
    H H1A 0.1355 0.4444 0.5641 0.102 Uiso d R 1 . .
    H H1B 0.0564 0.3550 0.5663 0.102 Uiso d R 1 . .
    O O2W 0.9835(4) 0.0153(4) 0.1156(2) 0.0996(12) Uani d . 1 . .
    H H2A 1.0817 0.0434 0.1317 0.149 Uiso d R 1 . .
    H H2B 0.9734 -0.0446 0.0800 0.149 Uiso d R 1 . .
    O O3W 0.3024(4) 0.3628(4) -0.2241(3) 0.1175(15) Uani d . 1 . .
    H H3A 0.2405 0.3351 -0.2713 0.176 Uiso d R 1 . .
    H H3B 0.2619 0.3958 -0.1932 0.176 Uiso d R 1 . .
    C C12 0.7043(4) 0.4195(4) -0.1113(2) 0.0549(10) Uani d . 1 . .
    H H12 0.7140 0.4857 -0.1263 0.066 Uiso calc R 1 . .
    C C14 0.8112(5) 0.2222(3) -0.0099(3) 0.0597(11) Uani d . 1 . .
    H H14 0.9056 0.2439 0.0246 0.072 Uiso calc R 1 . .
    C C15 0.7215(7) 0.1191(4) -0.0204(3) 0.0834(16) Uani d . 1 . .
    H H15 0.7572 0.0709 0.0083 0.100 Uiso calc R 1 . .
    C C16 0.5819(6) 0.0870(5) -0.0721(4) 0.0939(19) Uani d . 1 . .
    H H16 0.5267 0.0175 -0.0776 0.113 Uiso calc R 1 . .
    C C17 0.5222(6) 0.1540(5) -0.1155(3) 0.0863(17) Uani d . 1 . .
    H H17 0.4275 0.1323 -0.1495 0.104 Uiso calc R 1 . .
    C C18 0.6092(4) 0.2549(4) -0.1061(3) 0.0593(11) Uani d . 1 . .
    C C19 0.7499(4) 0.2898(3) -0.0543(2) 0.0510(10) Uani d . 1 . .
    C C22 0.3921(4) 0.2620(3) 0.4456(2) 0.0506(9) Uani d . 1 . .
    H H22 0.3865 0.2010 0.4677 0.061 Uiso calc R 1 . .
    C C24 0.5023(4) 0.4399(3) 0.3268(2) 0.0511(9) Uani d . 1 . .
    H H24 0.5606 0.4164 0.2968 0.061 Uiso calc R 1 . .
    C C25 0.4651(6) 0.5373(4) 0.3246(3) 0.0720(13) Uani d . 1 . .
    H H25 0.5003 0.5807 0.2925 0.086 Uiso calc R 1 . .
    C C26 0.3773(6) 0.5716(4) 0.3687(4) 0.0809(15) Uani d . 1 . .
    H H26 0.3548 0.6371 0.3647 0.097 Uiso calc R 1 . .
    C C27 0.3222(5) 0.5128(4) 0.4182(3) 0.0701(13) Uani d . 1 . .
    H H27 0.2632 0.5363 0.4477 0.084 Uiso calc R 1 . .
    C C28 0.3603(4) 0.4164(3) 0.4210(2) 0.0493(9) Uani d . 1 . .
    C C29 0.4475(4) 0.3799(3) 0.3763(2) 0.0407(8) Uani d . 1 . .
    C C32 0.7295(4) 0.1028(3) 0.2400(2) 0.0457(8) Uani d . 1 . .
    H H32 0.7075 0.1520 0.2083 0.055 Uiso calc R 1 . .
    C C34 0.7195(7) -0.0391(5) 0.3972(4) 0.103(2) Uani d . 1 . .
    H H34 0.6549 -0.0245 0.4256 0.124 Uiso calc R 1 . .
    C C35 0.8018(8) -0.1100(6) 0.4176(6) 0.142(3) Uani d . 1 . .
    H H35 0.7935 -0.1427 0.4611 0.171 Uiso calc R 1 . .
    C C36 0.8963(8) -0.1337(6) 0.3744(6) 0.146(4) Uani d . 1 . .
    H H36 0.9526 -0.1798 0.3908 0.175 Uiso calc R 1 . .
    C C37 0.9083(7) -0.0899(5) 0.3076(5) 0.116(3) Uani d . 1 . .
    H H37 0.9683 -0.1079 0.2769 0.140 Uiso calc R 1 . .
    C C38 0.8265(5) -0.0178(4) 0.2884(4) 0.0749(15) Uani d . 1 . .
    C C39 0.7371(5) 0.0096(4) 0.3329(3) 0.0616(12) Uani d . 1 . .
    C C41 0.9422(4) 0.4681(3) 0.1481(2) 0.0423(8) Uani d . 1 . .
    C C42 0.9567(4) 0.4094(3) 0.21743(19) 0.0380(8) Uani d . 1 . .
    C C43 0.8825(4) 0.4256(3) 0.2744(2) 0.0395(8) Uani d . 1 . .
    H H43 0.8238 0.4729 0.2703 0.047 Uiso calc R 1 . .
    C C44 0.8957(4) 0.3709(3) 0.3382(2) 0.0391(8) Uani d . 1 . .
    C C45 0.9817(4) 0.3006(3) 0.3451(2) 0.0399(8) Uani d . 1 . .
    H H45 0.9901 0.2642 0.3879 0.048 Uiso calc R 1 . .
    C C46 1.0561(4) 0.2843(3) 0.2872(2) 0.0464(9) Uani d . 1 . .
    H H46 1.1141 0.2365 0.2913 0.056 Uiso calc R 1 . .
    C C47 1.0445(4) 0.3386(3) 0.2237(2) 0.0436(8) Uani d . 1 . .
    H H47 1.0951 0.3279 0.1855 0.052 Uiso calc R 1 . .
    C C51 0.3826(4) 0.1894(3) 0.1838(2) 0.0374(8) Uani d . 1 . .
    C C52 0.3786(3) 0.2490(3) 0.11543(19) 0.0357(7) Uani d . 1 . .
    C C53 0.2499(4) 0.2489(3) 0.0608(2) 0.0479(9) Uani d . 1 . .
    H H53 0.1640 0.2093 0.0645 0.058 Uiso calc R 1 . .
    C C54 0.2486(4) 0.3080(3) 0.0001(2) 0.0494(10) Uani d . 1 . .
    C C55 0.3752(4) 0.3648(3) -0.0060(2) 0.0529(10) Uani d . 1 . .
    H H55 0.3746 0.4029 -0.0475 0.064 Uiso calc R 1 . .
    C C56 0.5029(4) 0.3659(3) 0.0484(2) 0.0522(10) Uani d . 1 . .
    H H56 0.5886 0.4056 0.0443 0.063 Uiso calc R 1 . .
    C C57 0.5053(4) 0.3083(3) 0.1096(2) 0.0455(9) Uani d . 1 . .
    H H57 0.5923 0.3096 0.1467 0.055 Uiso calc R 1 . .
    C C61 0.7452(4) 0.2114(3) 0.5177(2) 0.0374(8) Uani d . 1 . .
    C C62 0.7627(3) 0.1868(3) 0.6019(2) 0.0342(7) Uani d . 1 . .
    C C63 0.6919(4) 0.0856(3) 0.6079(2) 0.0391(8) Uani d . 1 . .
    H H63 0.6324 0.0339 0.5601 0.047 Uiso calc R 1 . .
    C C64 0.7111(4) 0.0623(3) 0.6861(2) 0.0399(8) Uani d . 1 . .
    C C65 0.7907(4) 0.1410(3) 0.7573(2) 0.0434(8) Uani d . 1 . .
    H H65 0.7984 0.1263 0.8095 0.052 Uiso calc R 1 . .
    C C66 0.8591(4) 0.2421(3) 0.7513(2) 0.0468(9) Uani d . 1 . .
    H H66 0.9121 0.2955 0.7995 0.056 Uiso calc R 1 . .
    C C67 0.8492(4) 0.2641(3) 0.6740(2) 0.0405(8) Uani d . 1 . .
    H H67 0.9003 0.3306 0.6702 0.049 Uiso calc R 1 . .
loop_
    _atom_site_aniso_label
    _atom_site_aniso_U_11
    _atom_site_aniso_U_22
    _atom_site_aniso_U_33
    _atom_site_aniso_U_12
    _atom_site_aniso_U_13
    _atom_site_aniso_U_23
    Ni1 0.0354(3) 0.0542(4) 0.0231(3) 0.0028(3) 0.0126(2) 0.0128(3)
    Ni2 0.0360(2) 0.0384(2) 0.0247(2) 0.01420(18) 0.00910(17) 0.01509(18)
    N11 0.048(2) 0.087(3) 0.0465(19) -0.0023(19) 0.0037(16) 0.0199(19)
    N13 0.0425(17) 0.062(2) 0.0317(15) 0.0035(15) 0.0123(13) 0.0121(15)
    N21 0.048(2) 0.074(2) 0.0505(19) 0.0172(18) 0.0222(16) 0.0049(18)
    N23 0.0461(17) 0.0462(17) 0.0391(15) 0.0189(14) 0.0174(13) 0.0158(14)
    N31 0.055(2) 0.060(2) 0.078(2) 0.0166(17) 0.0405(19) 0.018(2)
    N33 0.0388(16) 0.0455(17) 0.0457(16) 0.0165(13) 0.0135(14) 0.0159(14)
    O1 0.0484(15) 0.0724(18) 0.0347(12) 0.0080(13) 0.0205(12) 0.0223(13)
    O2 0.0550(16) 0.0641(17) 0.0412(13) 0.0153(14) 0.0145(12) 0.0296(13)
    O3 0.0700(18) 0.0728(19) 0.0500(15) 0.0362(15) 0.0388(14) 0.0387(15)
    O4 0.0441(14) 0.0541(15) 0.0317(11) 0.0168(11) 0.0113(11) 0.0206(11)
    O5 0.0471(15) 0.0693(18) 0.0507(15) 0.0053(13) 0.0101(12) 0.0373(14)
    O6 0.0464(17) 0.154(3) 0.075(2) 0.0245(19) 0.0118(16) 0.082(2)
    O7 0.0498(15) 0.0560(16) 0.0345(12) 0.0127(12) 0.0074(12) 0.0226(12)
    O8 0.0555(16) 0.0570(16) 0.0480(14) 0.0102(13) 0.0212(13) 0.0320(13)
    O9 0.0612(17) 0.0551(17) 0.0469(15) -0.0095(13) 0.0011(13) 0.0334(14)
    O1W 0.0643(19) 0.0645(19) 0.086(2) 0.0204(15) 0.0396(17) 0.0140(17)
    O2W 0.057(2) 0.135(4) 0.092(3) 0.016(2) 0.023(2) 0.000(2)
    O3W 0.086(3) 0.174(5) 0.090(3) 0.054(3) 0.011(2) 0.027(3)
    C12 0.048(2) 0.073(3) 0.0360(19) 0.003(2) 0.0079(17) 0.017(2)
    C14 0.069(3) 0.057(3) 0.056(2) 0.013(2) 0.027(2) 0.015(2)
    C15 0.114(5) 0.068(3) 0.078(3) 0.021(3) 0.042(3) 0.029(3)
    C16 0.086(4) 0.075(4) 0.088(4) -0.027(3) 0.015(3) 0.009(3)
    C17 0.077(4) 0.087(4) 0.069(3) -0.019(3) 0.014(3) 0.011(3)
    C18 0.049(2) 0.069(3) 0.048(2) -0.005(2) 0.0139(19) 0.006(2)
    C19 0.056(2) 0.055(2) 0.042(2) 0.0028(19) 0.0238(18) 0.0131(19)
    C22 0.053(2) 0.062(3) 0.042(2) 0.016(2) 0.0216(18) 0.0132(19)
    C24 0.054(2) 0.050(2) 0.050(2) 0.0159(18) 0.0106(19) 0.0198(19)
    C25 0.079(3) 0.057(3) 0.079(3) 0.024(2) 0.006(3) 0.031(3)
    C26 0.075(3) 0.056(3) 0.101(4) 0.037(3) 0.003(3) 0.004(3)
    C27 0.056(3) 0.062(3) 0.083(3) 0.026(2) 0.012(2) -0.006(3)
    C28 0.036(2) 0.053(2) 0.047(2) 0.0132(17) 0.0039(17) -0.0057(18)
    C29 0.0387(19) 0.0411(19) 0.0385(18) 0.0133(15) 0.0055(15) 0.0053(16)
    C32 0.043(2) 0.047(2) 0.045(2) 0.0112(17) 0.0123(17) 0.0086(17)
    C34 0.127(5) 0.109(5) 0.155(6) 0.087(4) 0.099(5) 0.093(5)
    C35 0.162(7) 0.153(7) 0.230(9) 0.121(6) 0.134(7) 0.145(7)
    C36 0.140(6) 0.141(6) 0.267(10) 0.106(5) 0.136(7) 0.139(7)
    C37 0.115(5) 0.110(5) 0.206(8) 0.079(4) 0.116(5) 0.090(5)
    C38 0.063(3) 0.067(3) 0.125(4) 0.034(2) 0.054(3) 0.044(3)
    C39 0.058(3) 0.062(3) 0.094(3) 0.034(2) 0.044(3) 0.041(3)
    C41 0.0377(19) 0.052(2) 0.0285(16) -0.0037(16) 0.0040(15) 0.0133(16)
    C42 0.0417(19) 0.0433(19) 0.0261(15) 0.0002(15) 0.0109(14) 0.0125(15)
    C43 0.045(2) 0.046(2) 0.0326(17) 0.0125(16) 0.0151(15) 0.0185(16)
    C44 0.0402(19) 0.047(2) 0.0324(17) 0.0070(16) 0.0135(15) 0.0163(16)
    C45 0.044(2) 0.0407(19) 0.0369(17) 0.0079(15) 0.0117(15) 0.0177(16)
    C46 0.046(2) 0.048(2) 0.047(2) 0.0162(17) 0.0143(17) 0.0150(18)
    C47 0.043(2) 0.055(2) 0.0328(17) 0.0098(17) 0.0157(16) 0.0096(17)
    C51 0.042(2) 0.044(2) 0.0322(16) 0.0172(16) 0.0134(15) 0.0152(15)
    C52 0.0392(18) 0.0443(19) 0.0274(15) 0.0121(15) 0.0122(14) 0.0140(15)
    C53 0.043(2) 0.069(3) 0.0393(19) 0.0121(18) 0.0160(16) 0.0290(19)
    C54 0.042(2) 0.075(3) 0.0387(19) 0.0176(19) 0.0114(16) 0.032(2)
    C55 0.058(2) 0.070(3) 0.046(2) 0.020(2) 0.0233(19) 0.038(2)
    C56 0.046(2) 0.064(3) 0.048(2) 0.0034(18) 0.0153(18) 0.030(2)
    C57 0.041(2) 0.059(2) 0.0414(19) 0.0148(17) 0.0109(16) 0.0235(18)
    C61 0.0410(19) 0.046(2) 0.0369(18) 0.0182(16) 0.0167(16) 0.0230(16)
    C62 0.0337(17) 0.0386(18) 0.0365(17) 0.0126(14) 0.0123(14) 0.0191(15)
    C63 0.0396(19) 0.0419(19) 0.0280(16) 0.0005(15) 0.0010(14) 0.0141(15)
    C64 0.0353(18) 0.048(2) 0.0390(18) 0.0066(15) 0.0094(15) 0.0242(17)
    C65 0.053(2) 0.052(2) 0.0296(16) 0.0156(18) 0.0120(16) 0.0180(17)
    C66 0.057(2) 0.045(2) 0.0319(17) 0.0113(18) 0.0063(17) 0.0070(16)
    C67 0.042(2) 0.0381(19) 0.0420(19) 0.0092(15) 0.0109(16) 0.0163(16)
_geom_special_details
;
 All esds (except the esd in the dihedral angle between two l.s. planes)
 are estimated using the full covariance matrix.  The cell esds are taken
 into account individually in the estimation of esds in distances, angles
 and torsion angles; correlations between esds in cell parameters are only
 used when they are defined by crystal symmetry.  An approximate (isotropic)
 treatment of cell esds is used for estimating esds involving l.s. planes.
;
loop_
    _geom_bond_atom_site_label_1
    _geom_bond_atom_site_label_2
    _geom_bond_site_symmetry_2
    _geom_bond_distance
    _geom_bond_publ_flag
    Ni1 O1 2_765 1.914(2) ?
    Ni1 O1 . 1.914(2) y
    Ni1 N13 2_765 1.994(3) ?
    Ni1 N13 . 1.994(3) y
    Ni2 O4 . 1.960(2) y
    Ni2 O7 . 1.961(2) y
    Ni2 N23 . 1.980(3) y
    Ni2 N33 . 1.983(3) y
    Ni2 O9 2_656 2.349(3) y
    N11 C12 . 1.330(5) ?
    N11 C18 . 1.375(6) ?
    N11 H11 . 0.8600 ?
    N13 C12 . 1.320(5) ?
    N13 C19 . 1.398(5) ?
    N21 C22 . 1.329(5) ?
    N21 C28 . 1.376(5) ?
    N21 H21 . 0.8600 ?
    N23 C22 . 1.318(4) ?
    N23 C29 . 1.395(4) ?
    N31 C32 . 1.321(5) ?
    N31 C38 . 1.390(6) ?
    N31 H31 . 0.8600 ?
    N33 C32 . 1.320(4) ?
    N33 C39 . 1.389(5) ?
    O1 C41 . 1.273(4) ?
    O2 C41 . 1.244(4) ?
    O3 C44 . 1.369(4) ?
    O3 H3O . 0.8583 ?
    O4 C51 . 1.265(4) ?
    O5 C51 . 1.247(4) ?
    O6 C54 . 1.365(4) ?
    O6 H6O . 0.9838 ?
    O7 C61 . 1.262(4) ?
    O8 C61 . 1.254(4) ?
    O9 C64 . 1.364(4) ?
    O9 H9O . 0.9450 ?
    O1W H1A . 0.9556 ?
    O1W H1B . 0.9067 ?
    O2W H2A . 0.9226 ?
    O2W H2B . 0.8684 ?
    O3W H3A . 0.8443 ?
    O3W H3B . 0.8519 ?
    C12 H12 . 0.9300 ?
    C14 C19 . 1.388(6) ?
    C14 C15 . 1.402(6) ?
    C14 H14 . 0.9300 ?
    C15 C16 . 1.378(8) ?
    C15 H15 . 0.9300 ?
    C16 C17 . 1.365(8) ?
    C16 H16 . 0.9300 ?
    C17 C18 . 1.373(6) ?
    C17 H17 . 0.9300 ?
    C18 C19 . 1.388(6) ?
    C22 H22 . 0.9300 ?
    C24 C29 . 1.382(5) ?
    C24 C25 . 1.390(6) ?
    C24 H24 . 0.9300 ?
    C25 C26 . 1.384(7) ?
    C25 H25 . 0.9300 ?
    C26 C27 . 1.374(7) ?
    C26 H26 . 0.9300 ?
    C27 C28 . 1.382(6) ?
    C27 H27 . 0.9300 ?
    C28 C29 . 1.396(5) ?
    C32 H32 . 0.9300 ?
    C34 C35 . 1.383(7) ?
    C34 C39 . 1.388(6) ?
    C34 H34 . 0.9300 ?
    C35 C36 . 1.388(9) ?
    C35 H35 . 0.9300 ?
    C36 C37 . 1.379(8) ?
    C36 H36 . 0.9300 ?
    C37 C38 . 1.388(7) ?
    C37 H37 . 0.9300 ?
    C38 C39 . 1.373(6) ?
    C41 C42 . 1.507(4) ?
    C42 C43 . 1.379(5) ?
    C42 C47 . 1.391(5) ?
    C43 C44 . 1.392(4) ?
    C43 H43 . 0.9300 ?
    C44 C45 . 1.373(5) ?
    C45 C46 . 1.394(5) ?
    C45 H45 . 0.9300 ?
    C46 C47 . 1.385(5) ?
    C46 H46 . 0.9300 ?
    C47 H47 . 0.9300 ?
    C51 C52 . 1.504(4) ?
    C52 C57 . 1.378(5) ?
    C52 C53 . 1.381(5) ?
    C53 C54 . 1.390(4) ?
    C53 H53 . 0.9300 ?
    C54 C55 . 1.367(5) ?
    C55 C56 . 1.368(5) ?
    C55 H55 . 0.9300 ?
    C56 C57 . 1.382(4) ?
    C56 H56 . 0.9300 ?
    C57 H57 . 0.9300 ?
    C61 C62 . 1.501(4) ?
    C62 C63 . 1.391(4) ?
    C62 C67 . 1.391(5) ?
    C63 C64 . 1.394(4) ?
    C63 H63 . 0.9300 ?
    C64 C65 . 1.374(5) ?
    C65 C66 . 1.382(5) ?
    C65 H65 . 0.9300 ?
    C66 C67 . 1.380(5) ?
    C66 H66 . 0.9300 ?
    C67 H67 . 0.9300 ?
loop_
    _geom_angle_atom_site_label_1
    _geom_angle_atom_site_label_2
    _geom_angle_atom_site_label_3
    _geom_angle_site_symmetry_1
    _geom_angle_site_symmetry_3
    _geom_angle
    _geom_angle_publ_flag
    O1 Ni1 O1 2_765 . 180.0 ?
    O1 Ni1 N13 2_765 2_765 91.67(11) ?
    O1 Ni1 N13 . 2_765 88.33(11) ?
    O1 Ni1 N13 2_765 . 88.33(11) ?
    O1 Ni1 N13 . . 91.67(11) ?
    N13 Ni1 N13 2_765 . 180.0 ?
    O4 Ni2 O7 . . 176.81(10) ?
    O4 Ni2 N23 . . 91.29(11) ?
    O7 Ni2 N23 . . 87.74(11) ?
    O4 Ni2 N33 . . 87.26(11) ?
    O7 Ni2 N33 . . 93.42(11) ?
    N23 Ni2 N33 . . 174.55(12) ?
    O4 Ni2 O9 . 2_656 89.67(9) ?
    O7 Ni2 O9 . 2_656 93.33(10) ?
    N23 Ni2 O9 . 2_656 88.21(12) ?
    N33 Ni2 O9 . 2_656 97.04(12) ?
    C12 N11 C18 . . 107.1(3) ?
    C12 N11 H11 . . 126.4 ?
    C18 N11 H11 . . 126.4 ?
    C12 N13 C19 . . 104.6(3) ?
    C12 N13 Ni1 . . 123.2(3) ?
    C19 N13 Ni1 . . 132.1(3) ?
    C22 N21 C28 . . 107.6(3) ?
    C22 N21 H21 . . 126.2 ?
    C28 N21 H21 . . 126.2 ?
    C22 N23 C29 . . 105.4(3) ?
    C22 N23 Ni2 . . 123.5(3) ?
    C29 N23 Ni2 . . 131.0(2) ?
    C32 N31 C38 . . 106.5(3) ?
    C32 N31 H31 . . 126.8 ?
    C38 N31 H31 . . 126.8 ?
    C32 N33 C39 . . 105.0(3) ?
    C32 N33 Ni2 . . 124.6(2) ?
    C39 N33 Ni2 . . 129.9(3) ?
    C41 O1 Ni1 . . 122.7(2) ?
    C44 O3 H3O . . 116.4 ?
    C51 O4 Ni2 . . 132.3(2) ?
    C54 O6 H6O . . 112.3 ?
    C61 O7 Ni2 . . 127.1(2) ?
    C64 O9 Ni2 . 2_656 146.4(2) ?
    C64 O9 H9O . . 114.9 ?
    Ni2 O9 H9O 2_656 . 92.5 ?
    H1A O1W H1B . . 86.3 ?
    H2A O2W H2B . . 100.9 ?
    H3A O3W H3B . . 107.0 ?
    N13 C12 N11 . . 113.5(4) ?
    N13 C12 H12 . . 123.3 ?
    N11 C12 H12 . . 123.3 ?
    C19 C14 C15 . . 115.6(5) ?
    C19 C14 H14 . . 122.2 ?
    C15 C14 H14 . . 122.2 ?
    C16 C15 C14 . . 121.9(5) ?
    C16 C15 H15 . . 119.0 ?
    C14 C15 H15 . . 119.0 ?
    C17 C16 C15 . . 122.1(5) ?
    C17 C16 H16 . . 118.9 ?
    C15 C16 H16 . . 118.9 ?
    C16 C17 C18 . . 116.5(5) ?
    C16 C17 H17 . . 121.8 ?
    C18 C17 H17 . . 121.8 ?
    C17 C18 N11 . . 131.2(4) ?
    C17 C18 C19 . . 122.8(5) ?
    N11 C18 C19 . . 106.1(3) ?
    C18 C19 C14 . . 121.0(4) ?
    C18 C19 N13 . . 108.7(4) ?
    C14 C19 N13 . . 130.3(4) ?
    N23 C22 N21 . . 113.0(3) ?
    N23 C22 H22 . . 123.5 ?
    N21 C22 H22 . . 123.5 ?
    C29 C24 C25 . . 116.0(4) ?
    C29 C24 H24 . . 122.0 ?
    C25 C24 H24 . . 122.0 ?
    C26 C25 C24 . . 121.9(5) ?
    C26 C25 H25 . . 119.0 ?
    C24 C25 H25 . . 119.0 ?
    C27 C26 C25 . . 122.7(4) ?
    C27 C26 H26 . . 118.7 ?
    C25 C26 H26 . . 118.7 ?
    C26 C27 C28 . . 115.4(4) ?
    C26 C27 H27 . . 122.3 ?
    C28 C27 H27 . . 122.3 ?
    N21 C28 C27 . . 131.4(4) ?
    N21 C28 C29 . . 105.8(3) ?
    C27 C28 C29 . . 122.8(4) ?
    C24 C29 N23 . . 130.5(3) ?
    C24 C29 C28 . . 121.2(3) ?
    N23 C29 C28 . . 108.3(3) ?
    N33 C32 N31 . . 113.5(3) ?
    N33 C32 H32 . . 123.3 ?
    N31 C32 H32 . . 123.3 ?
    C35 C34 C39 . . 117.5(5) ?
    C35 C34 H34 . . 121.2 ?
    C39 C34 H34 . . 121.2 ?
    C34 C35 C36 . . 121.4(6) ?
    C34 C35 H35 . . 119.3 ?
    C36 C35 H35 . . 119.3 ?
    C37 C36 C35 . . 121.1(5) ?
    C37 C36 H36 . . 119.4 ?
    C35 C36 H36 . . 119.4 ?
    C36 C37 C38 . . 116.8(5) ?
    C36 C37 H37 . . 121.6 ?
    C38 C37 H37 . . 121.6 ?
    C39 C38 C37 . . 122.4(5) ?
    C39 C38 N31 . . 106.2(4) ?
    C37 C38 N31 . . 131.3(5) ?
    C38 C39 C34 . . 120.5(4) ?
    C38 C39 N33 . . 108.7(4) ?
    C34 C39 N33 . . 130.8(4) ?
    O2 C41 O1 . . 124.9(3) ?
    O2 C41 C42 . . 120.4(3) ?
    O1 C41 C42 . . 114.7(3) ?
    C43 C42 C47 . . 120.1(3) ?
    C43 C42 C41 . . 120.0(3) ?
    C47 C42 C41 . . 119.9(3) ?
    C42 C43 C44 . . 119.8(3) ?
    C42 C43 H43 . . 120.1 ?
    C44 C43 H43 . . 120.1 ?
    O3 C44 C45 . . 122.6(3) ?
    O3 C44 C43 . . 116.6(3) ?
    C45 C44 C43 . . 120.8(3) ?
    C44 C45 C46 . . 119.1(3) ?
    C44 C45 H45 . . 120.4 ?
    C46 C45 H45 . . 120.4 ?
    C47 C46 C45 . . 120.7(3) ?
    C47 C46 H46 . . 119.6 ?
    C45 C46 H46 . . 119.6 ?
    C46 C47 C42 . . 119.4(3) ?
    C46 C47 H47 . . 120.3 ?
    C42 C47 H47 . . 120.3 ?
    O5 C51 O4 . . 124.4(3) ?
    O5 C51 C52 . . 120.6(3) ?
    O4 C51 C52 . . 115.1(3) ?
    C57 C52 C53 . . 119.5(3) ?
    C57 C52 C51 . . 119.3(3) ?
    C53 C52 C51 . . 121.1(3) ?
    C52 C53 C54 . . 120.1(3) ?
    C52 C53 H53 . . 120.0 ?
    C54 C53 H53 . . 120.0 ?
    O6 C54 C55 . . 121.5(3) ?
    O6 C54 C53 . . 118.8(3) ?
    C55 C54 C53 . . 119.7(3) ?
    C54 C55 C56 . . 120.4(3) ?
    C54 C55 H55 . . 119.8 ?
    C56 C55 H55 . . 119.8 ?
    C55 C56 C57 . . 120.3(3) ?
    C55 C56 H56 . . 119.9 ?
    C57 C56 H56 . . 119.9 ?
    C52 C57 C56 . . 119.9(3) ?
    C52 C57 H57 . . 120.0 ?
    C56 C57 H57 . . 120.0 ?
    O8 C61 O7 . . 125.4(3) ?
    O8 C61 C62 . . 118.3(3) ?
    O7 C61 C62 . . 116.3(3) ?
    C63 C62 C67 . . 119.7(3) ?
    C63 C62 C61 . . 119.6(3) ?
    C67 C62 C61 . . 120.7(3) ?
    C62 C63 C64 . . 119.4(3) ?
    C62 C63 H63 . . 120.3 ?
    C64 C63 H63 . . 120.3 ?
    O9 C64 C65 . . 122.3(3) ?
    O9 C64 C63 . . 117.3(3) ?
    C65 C64 C63 . . 120.4(3) ?
    C64 C65 C66 . . 119.9(3) ?
    C64 C65 H65 . . 120.0 ?
    C66 C65 H65 . . 120.0 ?
    C67 C66 C65 . . 120.3(3) ?
    C67 C66 H66 . . 119.8 ?
    C65 C66 H66 . . 119.8 ?
    C66 C67 C62 . . 120.0(3) ?
    C66 C67 H67 . . 120.0 ?
    C62 C67 H67 . . 120.0 ?
loop_
    _geom_hbond_atom_site_label_D
    _geom_hbond_atom_site_label_H
    _geom_hbond_atom_site_label_A
    _geom_hbond_site_symmetry_A
    _geom_hbond_distance_DH
    _geom_hbond_distance_HA
    _geom_hbond_distance_DA
    _geom_hbond_angle_DHA
    _geom_hbond_publ_flag
    N11 H11 O3W . 0.86 2.07 2.906(6) 163 y
    N21 H21 O1W . 0.86 2.02 2.867(5) 168 y
    N31 H31 O2W . 0.86 2.02 2.866(5) 167 y
    O3 H3O O8 . 0.86 1.75 2.609(4) 174 y
    O6 H6O O2 2_665 0.99 1.80 2.783(5) 175 y
    O9 H9O O5 2_656 0.95 1.68 2.610(4) 166 y
    O1W H1A O3 2_666 0.96 2.06 2.936(4) 152 y
    O1W H1B O8 1_455 0.91 2.06 2.907(4) 156 y
    O2W H2A O5 1_655 0.92 1.88 2.780(5) 165 y
    O3W H3B O2 2_665 0.85 2.00 2.836(5) 168 y
data_global
_journal_date_recd_electronic     2008-01-17
_journal_date_accepted     2008-01-21
_journal_name_full     'Acta Crystallographica, Section E'
_journal_year     2008
_journal_volume     64
_journal_issue      2
_journal_page_first     m401
_journal_page_last     m402
_journal_paper_category     QM
_journal_coeditor_code     NG2421
_publ_contact_author_name     'Prof. Duan-Jun Xu'
_publ_contact_author_address
;
Department of Chemistry
Zhejiang University
Hangzhou, 310027
P.R.China
;
_publ_contact_author_email     xudj@mail.hz.zj.cn
_publ_section_title
;\
Bis(\m-3-hydroxybenzoato)-\k^2^<i>O</i>^1^:<i>O</i>^3^;\k^2^<i>O</i>^3^:\
<i>O</i>^1^-bis[bis(1<i>H</i>-benzimidazole-\k<i>N</i>^3^)(3-hydroxybenzoato-\
\k<i>O</i>)nickel(II)]
bis(1<i>H</i>-benzimidazole-\k<i>N</i>^3^)bis(3-hydroxybenzoato-\
\k<i>O</i>^1^)nickel(II) hexahydrate
;
loop_
    _publ_author_name
    _publ_author_address
    'Hong Shen'
;
Department of Chemistry
Zhejiang University
People's Republic of China
;
    'Jing-Jing Nie'
;
Department of Chemistry
Zhejiang University
People's Republic of China
;
    'Jian-Rong Su'
;
Department of Chemistry
Zhejiang University
People's Republic of China
;
    'Duan-Jun Xu'
;
Department of Chemistry
Zhejiang University
People's Republic of China
;
