# Supplementary material for: Bis(μ-3-hydroxy­benzoato)-κ2 O 1:O 3;κ2 O 3:O 1-bis­[bis­(1H-benzimidazole-κN 3)(3-hydroxy­benzoato-κO)nickel(II)] bis­(1H-benzimidazole-κN 3)bis­(3-hy­droxy­benzoato-κO 1)nickel(II) hexa­hydrate
Source: Acta Crystallogr Sect E Struct Rep Online. 2008 Jan 23;64(Pt 2):m401–2. doi: 10.1107/S160053680800216X (PMC2960256; doi:10.1107/S160053680800216X)
Supplement: Supplementary file 2 [file e-64-0m401-Isup2.hkl]

#
# h,k,l, Fc-squared, Fo-squared, sigma(Fo-squared) and status flag
#
data_I
_shelx_title ' su-2 in'
_shelx_refln_list_code          4
_shelx_F_calc_maximum      242.97
_exptl_crystal_F_000       942.00
_reflns_d_resolution_high  0.8107
 
loop_
 _symmetry_equiv_pos_as_xyz
 'x, y, z'
 '-x, -y, -z'
 
_cell_length_a     9.9926
_cell_length_b    12.9504
_cell_length_c    17.0688
_cell_angle_alpha 100.046
_cell_angle_beta  104.880
_cell_angle_gamma 101.749
 
_shelx_F_squared_multiplier     1.000
 
loop_
 _refln_index_h
 _refln_index_k
 _refln_index_l
 _refln_F_squared_calc
 _refln_F_squared_meas
 _refln_F_squared_sigma
 _refln_observed_status
   2   0   0       25.69       54.04      7.63 o
   3   0   0        0.35        2.72      2.47 o
   4   0   0      522.38      532.47     27.91 o
   5   0   0      312.96      361.49     19.48 o
   6   0   0      408.52      348.79     21.93 o
   7   0   0     1371.63     1192.78     46.76 o
   8   0   0      132.25      166.77     21.66 o
   9   0   0       15.96       27.84     17.67 o
  10   0   0        1.43       19.53     14.09 o
  11   0   0       22.93        6.93     17.37 o
 -11   1   0       87.55      109.38     28.14 o
 -10   1   0      277.54      292.34     23.30 o
  -9   1   0       70.43      130.72     66.01 o
  -8   1   0      683.25      728.93     76.49 o
  -7   1   0      216.09      214.30     18.42 o
  -6   1   0      477.73      423.09     23.41 o
  -5   1   0      807.50      672.11     64.97 o
  -2   1   0     9485.27     9075.92    277.84 o
   1   1   0       45.07       86.87      3.50 o
   2   1   0     9462.05     9321.94    156.12 o
   3   1   0      203.25      292.13      9.44 o
   4   1   0     3888.12     3842.09    136.30 o
   5   1   0      301.06      273.90     30.46 o
   6   1   0     2087.83     1942.91     61.69 o
   7   1   0      159.17      152.84     19.79 o
   8   1   0      124.29      107.66     34.58 o
   9   1   0      206.86      136.53     24.21 o
  10   1   0        7.64       26.08     20.37 o
  11   1   0       24.76       21.15     19.61 o
 -11   2   0      293.00      301.29     26.56 o
 -10   2   0        8.90       12.14     22.97 o
  -9   2   0       14.87        1.46     10.34 o
  -8   2   0       11.29        8.11     10.12 o
  -7   2   0       36.32       45.69     10.93 o
  -6   2   0     5287.00     5028.04    446.20 o
  -5   2   0      651.67      697.50     26.34 o
  -4   2   0     1388.91     1545.94     42.68 o
  -3   2   0     6107.37     5526.05    148.41 o
  -2   2   0     6384.83     6429.20    121.72 o
  -1   2   0      685.29      878.93     17.23 o
   0   2   0      812.64      957.66     18.13 o
   1   2   0    19488.34    16923.88    413.91 o
   2   2   0     6932.10     6267.91    183.50 o
   3   2   0     6953.91     7515.67    129.42 o
   4   2   0      162.67      152.41      7.22 o
   5   2   0      298.91      303.01     12.08 o
   6   2   0      436.25      345.46     23.78 o
   7   2   0      260.14      280.08     24.84 o
   8   2   0        2.75        0.00     25.65 o
   9   2   0       61.81       23.81     19.02 o
  10   2   0      418.01      428.96     38.53 o
  11   2   0        0.56        0.00     34.91 o
 -11   3   0      257.32      282.40     49.53 o
 -10   3   0       38.28        5.77     15.64 o
  -9   3   0      129.04      149.12     19.30 o
  -8   3   0       39.21       32.92     12.01 o
  -7   3   0      527.63      446.57     17.24 o
  -6   3   0      141.69      159.48     17.03 o
  -5   3   0     1767.42     1767.62     70.80 o
  -4   3   0     1822.27     1995.32     42.76 o
  -3   3   0       31.51       54.76      9.78 o
  -2   3   0       45.77       39.99      7.22 o
  -1   3   0      752.76      614.75     14.79 o
   0   3   0        9.69       94.01     10.15 o
   1   3   0     4005.28     4304.17     87.25 o
   2   3   0     4585.72     4110.97     86.26 o
   3   3   0      244.16      262.89      8.29 o
   4   3   0       42.81       28.51      4.69 o
   5   3   0       54.38       49.89      6.21 o
   6   3   0      273.18      270.52     23.79 o
   7   3   0      267.23      254.13     40.02 o
   8   3   0        1.05        0.00     27.27 o
   9   3   0      609.39      543.17     41.77 o
  10   3   0        8.54       21.95     21.22 o
 -11   4   0      102.33       75.05     23.40 o
 -10   4   0       66.83       62.70     19.82 o
  -9   4   0       35.19       21.41     12.46 o
  -8   4   0      184.02      162.90     22.83 o
  -7   4   0      275.81      256.49     22.75 o
  -6   4   0       88.18       79.28     25.74 o
  -5   4   0     5385.92     5492.01    161.23 o
  -4   4   0        1.22        2.92      6.32 o
  -3   4   0     3218.35     3581.21     73.37 o
  -2   4   0      347.55      313.13     20.48 o
  -1   4   0    10644.42     9947.99    216.10 o
   0   4   0      193.59      139.31      9.80 o
   1   4   0       52.86       92.82     10.93 o
   2   4   0     2567.07     2624.39     40.55 o
   3   4   0      439.21      489.14     15.67 o
   4   4   0     1062.21     1168.91     22.55 o
   5   4   0       55.99       78.36     15.16 o
   6   4   0      589.92      534.46     50.25 o
   7   4   0        1.04        0.00      5.14 o
   8   4   0      838.44      903.86     73.17 o
   9   4   0        1.01        0.00     34.92 o
  10   4   0       13.57       11.34     19.96 o
 -11   5   0        0.73        7.12     14.59 o
 -10   5   0       20.16       19.52     14.20 o
  -9   5   0        8.04        5.42     11.06 o
  -8   5   0      592.18      548.24     41.29 o
  -7   5   0      165.36      205.63     21.56 o
  -6   5   0       58.12       48.50     14.37 o
  -5   5   0     2398.92     2192.50    113.11 o
  -4   5   0     3174.74     3213.63     69.66 o
  -3   5   0      385.51      423.14     17.32 o
  -2   5   0     1026.61     1037.41     35.81 o
  -1   5   0     6410.57     5824.07    115.61 o
   0   5   0      111.13      143.13     12.18 o
   1   5   0     1249.43     1294.59     32.02 o
   2   5   0     1443.73     1441.45     41.29 o
   3   5   0     3889.30     3720.83    102.42 o
   4   5   0       23.92       31.49      7.92 o
   5   5   0        3.07        1.11      5.81 o
   6   5   0      280.84      247.57     29.13 o
   7   5   0        7.01       11.26      5.45 o
   8   5   0        2.52       12.53      4.99 o
   9   5   0        0.14        7.08     32.32 o
 -11   6   0       32.30       40.32     18.13 o
 -10   6   0      104.49       57.15     45.50 o
  -9   6   0      841.19      810.06     87.33 o
  -8   6   0       11.49       12.71      7.63 o
  -7   6   0      758.57      802.11     58.18 o
  -6   6   0        4.90        1.23      7.76 o
  -5   6   0       37.71       31.01      8.87 o
  -4   6   0     2862.86     2787.26     63.39 o
  -3   6   0        9.34        1.43      6.35 o
  -2   6   0      281.78      249.85     17.06 o
  -1   6   0      199.47      146.90     10.25 o
   0   6   0      515.46      463.03     34.83 o
   1   6   0      100.16      143.97     22.62 o
   2   6   0     4172.31     4591.41    109.61 o
   3   6   0       29.82       49.08      7.39 o
   4   6   0       37.37       41.18     10.36 o
   5   6   0     1200.82     1148.39     25.80 o
   6   6   0      109.57       82.76     13.98 o
   7   6   0       61.25       74.90      8.52 o
   8   6   0        0.29        0.65      5.10 o
   9   6   0       97.50       43.76     38.88 o
 -11   7   0      162.56      129.44     51.52 o
 -10   7   0      199.86      140.35    107.00 o
  -9   7   0       18.85       43.11     11.83 o
  -8   7   0      177.52      170.50     44.27 o
  -7   7   0       66.62       67.66     15.56 o
  -6   7   0        8.04        1.27      9.09 o
  -5   7   0     1501.88     1329.41     47.77 o
  -4   7   0     1269.66     1325.34     45.12 o
  -3   7   0     2646.24     2487.82     66.87 o
  -2   7   0     1665.96     1812.16     51.58 o
  -1   7   0       46.34       78.50     12.71 o
   0   7   0        1.15        0.00      6.88 o
   1   7   0        0.82        9.68      7.58 o
   2   7   0     1225.35     1142.96     28.63 o
   3   7   0       79.93       82.71     10.13 o
   4   7   0      736.67      777.08     25.11 o
   5   7   0      758.46      773.15     33.48 o
   6   7   0      146.42      135.15     16.69 o
   7   7   0       38.54       17.56     12.38 o
   8   7   0        0.43       17.05     10.10 o
 -11   8   0       42.48       99.54     29.71 o
 -10   8   0        1.80        4.65     10.62 o
  -9   8   0       38.39       48.66     26.21 o
  -8   8   0       37.88       35.88     18.83 o
  -7   8   0       15.31       10.39     13.13 o
  -6   8   0      149.32      196.05     18.52 o
  -5   8   0      157.77      178.39     23.32 o
  -4   8   0      303.11      253.51     14.80 o
  -3   8   0       85.33       90.01     12.91 o
  -2   8   0     2049.18     1987.49     72.35 o
  -1   8   0      912.85      809.04     46.13 o
   0   8   0       37.89       39.57     12.94 o
   1   8   0     1920.44     2092.30     45.97 o
   2   8   0        1.41        1.19      9.30 o
   3   8   0      128.85      114.24     14.70 o
   4   8   0      130.17      137.54     13.48 o
   5   8   0       22.95       24.91     10.62 o
   6   8   0      158.94      195.95     35.67 o
   7   8   0        4.29        8.98     13.61 o
   8   8   0      160.71      129.87     25.02 o
 -11   9   0      121.15      138.18     34.05 o
 -10   9   0      168.66      170.57     41.46 o
  -9   9   0      218.84      231.89     27.29 o
  -8   9   0      626.36      623.98     37.68 o
  -7   9   0      242.86      228.26     20.55 o
  -6   9   0      247.62      246.38     29.32 o
  -5   9   0      141.90      182.31     17.60 o
  -4   9   0        8.92       77.84     44.13 o
  -3   9   0       89.92       97.52     18.90 o
  -2   9   0     1448.46     1408.18     35.92 o
  -1   9   0     1077.26     1043.04     41.31 o
   0   9   0      971.77      907.17     33.00 o
   1   9   0      185.26      187.26     28.84 o
   2   9   0        0.87        6.74      7.88 o
   3   9   0        1.94        6.40     10.59 o
   4   9   0       35.75       24.89     10.78 o
   5   9   0      528.33      512.18     23.40 o
   6   9   0       25.78       20.71      9.73 o
   7   9   0       91.02       48.31     21.81 o
 -10  10   0      101.32       61.25     25.91 o
  -9  10   0       13.57        5.81     18.11 o
  -8  10   0        9.80       31.49     11.69 o
  -7  10   0      277.85      226.46     23.32 o
  -6  10   0       88.48       69.85     20.18 o
  -5  10   0      293.17      288.94     27.22 o
  -4  10   0      195.09      149.68     14.75 o
  -3  10   0      101.80      131.08     23.31 o
  -2  10   0      148.23      121.52     13.67 o
  -1  10   0      461.22      489.55     53.41 o
   0  10   0      178.78      203.33     15.79 o
   1  10   0       20.54       16.13     12.48 o
   2  10   0      309.06      301.32     17.94 o
   3  10   0        8.34       31.87     11.18 o
   4  10   0      415.17      375.03     18.84 o
   5  10   0        7.61        0.00     11.34 o
   6  10   0       28.74       26.72     12.07 o
 -10  11   0       87.50       89.26     21.39 o
  -9  11   0       13.73       13.43     14.58 o
  -8  11   0      188.62      182.94     15.97 o
  -7  11   0      137.82      135.39     16.41 o
  -6  11   0      722.47      633.38     33.68 o
  -5  11   0       47.13       36.86     21.57 o
  -4  11   0      333.40      330.19     19.78 o
  -3  11   0        0.54       13.85     13.20 o
  -2  11   0       74.70       39.17     14.13 o
  -1  11   0      545.91      558.46     21.29 o
   0  11   0      277.98      294.38     19.10 o
   1  11   0      490.62      478.05     23.00 o
   2  11   0      212.60      235.94     36.95 o
   3  11   0      409.18      398.30     46.23 o
   4  11   0        1.46        6.77     11.00 o
   5  11   0        1.09       25.54     11.59 o
   6  11   0       13.23        0.00     12.65 o
  -9  12   0       69.72       56.89     13.36 o
  -8  12   0       30.64       48.18     14.64 o
  -7  12   0      312.95      315.60     22.15 o
  -6  12   0      157.17      128.43     20.93 o
  -5  12   0        0.81        5.05     11.26 o
  -4  12   0        1.82        7.87     11.02 o
  -3  12   0      139.87      109.84     21.94 o
  -2  12   0      211.65      268.37     36.78 o
  -1  12   0       67.44       58.74     12.96 o
   0  12   0       52.09       36.78     12.27 o
   1  12   0       11.55       12.32     14.46 o
   2  12   0        1.22        2.91      9.68 o
   3  12   0      225.97      207.23     28.36 o
   4  12   0      112.41      129.33     21.86 o
   5  12   0      103.50       97.81     17.55 o
  -9  13   0        4.63        0.00     12.68 o
  -8  13   0        6.19        0.00     18.02 o
  -7  13   0      186.73      186.99     30.01 o
  -6  13   0      210.61      221.75     18.26 o
  -5  13   0      379.79      340.14     20.96 o
  -4  13   0       62.81       47.24     13.08 o
  -3  13   0      441.95      498.39     37.94 o
  -2  13   0       33.63       21.91     13.38 o
  -1  13   0        1.18       22.55     15.45 o
   0  13   0       86.51       88.26     15.84 o
   1  13   0       36.88       25.69     13.11 o
   2  13   0      119.16      149.35     28.04 o
   3  13   0       12.32        8.66     19.50 o
  -8  14   0      190.63      185.81     28.79 o
  -7  14   0       66.18       65.28     16.61 o
  -6  14   0       84.21       59.49     16.41 o
  -5  14   0       26.36       22.48     20.42 o
  -4  14   0        2.04        0.00     11.55 o
  -3  14   0       29.11       22.69     17.88 o
  -2  14   0       14.40       12.91     20.21 o
  -1  14   0       88.89       89.17     21.54 o
   0  14   0       24.39       21.61     14.59 o
   1  14   0      116.24      150.11     38.35 o
   2  14   0       28.16       40.82     16.02 o
  -6  15   0       40.06       11.75     13.16 o
  -5  15   0       31.17       24.45     19.06 o
  -4  15   0      103.16       84.44     18.45 o
  -3  15   0       34.01       37.20     23.75 o
  -2  15   0       36.78       21.24     13.36 o
  -1  15   0        0.28        0.00     13.00 o
   0  15   0       39.15       48.64     16.91 o
   0 -15   1       39.11       54.72     14.60 o
   1 -15   1        0.22       11.97     12.02 o
   2 -15   1        2.79        0.00     20.47 o
   3 -15   1       31.15       33.40     19.12 o
   4 -15   1       39.78       39.30     19.60 o
   5 -15   1      305.27      321.87     35.37 o
   6 -15   1       38.28       42.84     19.68 o
  -2 -14   1       29.78       33.79     15.13 o
  -1 -14   1        1.39       19.73     17.87 o
   0 -14   1       22.01       17.93     11.80 o
   1 -14   1       42.06       46.02     16.81 o
   2 -14   1       42.12       33.13     12.34 o
   3 -14   1       16.51        5.35     10.56 o
   4 -14   1      431.12      392.65     30.76 o
   5 -14   1       41.57        0.00     14.83 o
   6 -14   1       25.89       34.50     33.97 o
   7 -14   1        8.48        8.24     11.54 o
  -4 -13   1       19.40       16.39     11.56 o
  -3 -13   1       22.22        0.00     22.25 o
  -2 -13   1        2.04        0.00     14.61 o
  -1 -13   1      313.75      323.07     22.46 o
   0 -13   1       52.99       68.94     24.96 o
   1 -13   1       69.26       69.00     15.15 o
   2 -13   1       64.03       41.94     15.06 o
   3 -13   1        1.47        0.00      9.43 o
   4 -13   1       10.77       14.11     13.79 o
   5 -13   1       32.97       28.65     15.52 o
   6 -13   1      239.27      261.52     28.92 o
   7 -13   1       22.06        0.03      9.45 o
   8 -13   1      113.19      122.02     25.89 o
  -5 -12   1       23.70       43.87     20.40 o
  -4 -12   1      145.83      203.37     26.33 o
  -3 -12   1       45.34       55.95     14.70 o
  -2 -12   1      276.45      280.95     17.62 o
  -1 -12   1        7.96        6.28     11.88 o
   0 -12   1      225.71      258.62     23.75 o
   1 -12   1       13.79       20.86     14.51 o
   2 -12   1        0.09        6.16     13.31 o
   3 -12   1       84.49       54.34     14.76 o
   4 -12   1       29.36       31.25     12.32 o
   5 -12   1      472.02      459.53     20.74 o
   6 -12   1      166.61      147.38     16.51 o
   7 -12   1      253.30      256.32     24.60 o
   8 -12   1        3.39       12.40     11.91 o
   9 -12   1        3.38       15.05     13.28 o
  -6 -11   1       31.96       13.63     14.84 o
  -5 -11   1       46.15       18.36     12.15 o
  -4 -11   1        0.86        9.46     12.87 o
  -3 -11   1       12.98       28.52     14.12 o
  -2 -11   1        2.77        0.87     12.16 o
  -1 -11   1      102.71       86.89     15.38 o
   0 -11   1      266.43      289.92     18.02 o
   1 -11   1      101.11      111.51     21.10 o
   2 -11   1      286.46      303.39     18.32 o
   3 -11   1      184.75      186.18     15.76 o
   4 -11   1       46.33       34.90     11.61 o
   5 -11   1       53.05       31.84     10.03 o
   6 -11   1       94.04       97.47     17.58 o
   7 -11   1      242.24      153.96     21.76 o
   8 -11   1      104.53      112.23     15.09 o
   9 -11   1      470.57      470.78     32.23 o
  10 -11   1      160.41       91.97     48.90 o
  -7 -10   1        0.25        0.00     13.86 o
  -6 -10   1       97.87      108.44     27.45 o
  -5 -10   1       82.70       71.38     12.00 o
  -4 -10   1       11.14       25.63      9.75 o
  -3 -10   1      106.24      114.10     15.88 o
  -2 -10   1      138.88      172.97     14.49 o
  -1 -10   1      538.64      551.45     37.31 o
   0 -10   1       49.45       56.70     13.11 o
   1 -10   1      339.15      328.93     18.59 o
   2 -10   1       19.18       27.24     12.72 o
   3 -10   1      153.51      194.72     12.77 o
   4 -10   1      244.45      268.90     14.43 o
   5 -10   1       53.86       31.62     10.82 o
   6 -10   1      669.56      664.90     21.95 o
   7 -10   1      106.96      149.06     15.02 o
   8 -10   1      849.28      790.16     28.53 o
   9 -10   1        0.20        4.53     40.89 o
  10 -10   1       35.58       28.94     28.46 o
  -7  -9   1        5.89        5.78     14.20 o
  -6  -9   1      144.64      187.12     19.11 o
  -5  -9   1       83.51      108.07     15.30 o
  -4  -9   1      573.85      593.74     26.07 o
  -3  -9   1      302.06      310.11     14.55 o
  -2  -9   1      485.02      489.63     24.82 o
  -1  -9   1        2.35        3.38      8.21 o
   0  -9   1       10.84        8.83      9.46 o
   1  -9   1      108.59       88.29     11.04 o
   2  -9   1       49.01       39.65      8.33 o
   3  -9   1      408.33      397.72     24.03 o
   4  -9   1      189.81      208.08     18.21 o
   5  -9   1      405.04      369.77     27.49 o
   6  -9   1       20.29       16.05      8.27 o
   7  -9   1       51.49       77.24     23.81 o
   8  -9   1      236.08      210.65     61.81 o
   9  -9   1       18.11       20.43     18.09 o
  10  -9   1      372.69      246.76    127.43 o
  11  -9   1      141.89      261.04     39.13 o
  -8  -8   1        4.05        8.73      9.87 o
  -7  -8   1      198.61      157.04     22.69 o
  -6  -8   1      105.38      170.59     25.55 o
  -5  -8   1      754.49      784.63     25.65 o
  -4  -8   1       47.92       36.92      8.69 o
  -3  -8   1      525.24      555.46     19.57 o
  -2  -8   1      227.01      210.59     22.92 o
  -1  -8   1      151.76      140.48     16.06 o
   0  -8   1     2452.04     2704.95     85.55 o
   1  -8   1      715.70      789.56     18.90 o
   2  -8   1     1887.33     1747.86     38.04 o
   3  -8   1       69.01       96.65     10.15 o
   4  -8   1      382.55      387.53     16.53 o
   5  -8   1       15.22        9.21      8.64 o
   6  -8   1       71.67       57.38      8.95 o
   7  -8   1      201.94      215.27     13.76 o
   8  -8   1        9.91       12.04      8.62 o
   9  -8   1      184.17      143.73     24.06 o
  10  -8   1      181.22      137.24     64.97 o
  11  -8   1      114.18      115.02     32.10 o
  -9  -7   1        9.09       40.08     21.86 o
  -8  -7   1      376.17      297.21     60.61 o
  -7  -7   1       22.00       20.06      7.96 o
  -6  -7   1       51.24       42.17     10.39 o
  -5  -7   1      309.60      263.93     14.92 o
  -4  -7   1      253.14      294.07     12.82 o
  -3  -7   1      703.02      727.77     20.57 o
  -2  -7   1       39.28       33.93      8.95 o
  -1  -7   1      838.33      827.08     31.91 o
   0  -7   1      214.50      221.46     13.81 o
   1  -7   1        4.60        2.95      5.48 o
   2  -7   1      116.55      109.61      9.46 o
   3  -7   1      724.96      774.87     31.49 o
   4  -7   1      583.57      558.01     22.08 o
   5  -7   1       74.36       79.61     13.21 o
   6  -7   1      681.95      690.40     19.73 o
   7  -7   1       41.93       44.43     12.36 o
   8  -7   1      356.01      392.08     27.35 o
   9  -7   1      137.47       93.12     54.90 o
  10  -7   1       16.82        6.95      5.62 o
  11  -7   1      108.56      158.95     22.69 o
  -9  -6   1       94.57      140.48     26.84 o
  -8  -6   1       52.14       35.35      9.80 o
  -7  -6   1       40.92       20.24     11.59 o
  -6  -6   1      950.93      932.81     24.59 o
  -5  -6   1      350.85      283.09     30.46 o
  -4  -6   1      254.77      227.91     13.60 o
  -3  -6   1     1149.16     1246.38     23.89 o
  -2  -6   1     5158.41     5546.99     98.40 o
  -1  -6   1       32.36       35.48      8.63 o
   0  -6   1      677.97      674.47     26.65 o
   1  -6   1      933.80      846.56     19.82 o
   2  -6   1       29.08       14.40      8.03 o
   3  -6   1      137.52      162.10     10.36 o
   4  -6   1     2147.80     2251.47     51.59 o
   5  -6   1     1939.20     1836.18     43.54 o
   6  -6   1      109.76      112.81     34.36 o
   7  -6   1      139.96      132.58     13.01 o
   8  -6   1      337.19      342.42     50.19 o
   9  -6   1        2.87        4.24      5.28 o
  10  -6   1       62.02       79.55     21.53 o
 -10  -5   1        2.76       11.56     33.79 o
  -9  -5   1       87.02      117.85     42.90 o
  -8  -5   1      131.19      126.80     23.90 o
  -7  -5   1     1925.11     2019.79     66.62 o
  -6  -5   1     2105.41     2134.66     52.12 o
  -5  -5   1      509.68      488.58     13.92 o
  -4  -5   1       43.70       47.06     18.90 o
  -3  -5   1       39.46       57.69     14.00 o
  -2  -5   1     1041.10      969.46     22.49 o
  -1  -5   1       15.97       14.66      7.24 o
   0  -5   1     2607.33     2984.28     45.71 o
   1  -5   1     2024.06     2097.45     42.66 o
   2  -5   1      280.01      357.43     12.27 o
   3  -5   1       42.08       35.05     12.91 o
   4  -5   1      474.78      468.55     18.22 o
   5  -5   1      100.01      153.80     11.23 o
   6  -5   1      133.29      152.18      8.27 o
   7  -5   1      685.60      630.65     24.63 o
   8  -5   1        7.66        0.00      4.43 o
   9  -5   1      294.87      248.75     92.33 o
  10  -5   1      365.65      487.20     46.16 o
  11  -5   1      187.66      196.90     29.13 o
 -10  -4   1       77.37       41.66     38.07 o
  -9  -4   1      145.47      112.01     42.76 o
  -8  -4   1      170.05      137.26     23.67 o
  -7  -4   1      198.21      138.88     33.76 o
  -6  -4   1      421.74      443.85     49.25 o
  -5  -4   1      579.55      553.21     14.46 o
  -4  -4   1      151.69      188.98     12.28 o
  -3  -4   1     6730.39     7279.48    127.73 o
  -2  -4   1     4258.59     4242.82     75.98 o
  -1  -4   1    17596.11    17131.74    366.39 o
   0  -4   1       13.12       33.12      5.74 o
   1  -4   1     1835.77     1942.10     39.07 o
   2  -4   1     1790.52     1693.95     31.78 o
   3  -4   1      670.36      721.26     20.93 o
   4  -4   1      511.54      525.39     15.63 o
   5  -4   1       87.76       69.15     36.24 o
   6  -4   1     2209.83     2247.18     96.78 o
   7  -4   1       68.66       64.40      6.07 o
   8  -4   1      501.26      376.18    107.27 o
   9  -4   1       59.15       51.09     25.01 o
  10  -4   1       12.81        0.00     13.87 o
  11  -4   1      130.00      150.54     26.07 o
 -10  -3   1       16.65       11.38     33.14 o
  -9  -3   1        1.94       14.95     29.63 o
  -8  -3   1        3.65        4.29     13.95 o
  -7  -3   1       34.80       13.66     13.96 o
  -6  -3   1     1613.85     1318.12     96.30 o
  -5  -3   1      379.84      358.45     16.08 o
  -4  -3   1     1955.29     2011.70     35.31 o
  -3  -3   1     1625.42     1723.48     29.88 o
  -2  -3   1      730.33      741.05     15.10 o
  -1  -3   1      118.61       79.06      8.39 o
   0  -3   1       10.66       28.61      5.57 o
   1  -3   1     2051.79     2533.54     46.56 o
   2  -3   1       66.71       75.95     12.66 o
   3  -3   1     7324.19     6602.08    130.86 o
   4  -3   1      119.87       93.46     69.57 o
   5  -3   1      932.39      953.80     39.10 o
   6  -3   1      125.94      123.30     19.20 o
   7  -3   1      197.89      216.22     19.48 o
   8  -3   1        5.63        1.52     16.80 o
   9  -3   1       36.28       42.21     13.70 o
  10  -3   1      540.75      599.69     51.11 o
  11  -3   1      168.90      190.82     28.46 o
 -11  -2   1      154.12      224.20     23.75 o
 -10  -2   1        0.78        6.16     17.89 o
  -9  -2   1      156.13      126.98     38.94 o
  -8  -2   1      225.37      213.30     23.90 o
  -7  -2   1     2410.74     2359.48     78.45 o
  -6  -2   1        4.05        1.68     17.54 o
  -5  -2   1     1292.06     1241.44     72.87 o
  -4  -2   1      209.08      214.12      9.13 o
  -3  -2   1      842.87      755.05     12.68 o
  -2  -2   1      387.05      466.07      9.72 o
  -1  -2   1     8633.31     7701.34    169.31 o
   0  -2   1      832.26      786.84     12.93 o
   1  -2   1     2462.83     2324.79     28.43 o
   2  -2   1     2441.89     2737.48     46.71 o
   3  -2   1     1877.93     1657.76     31.24 o
   4  -2   1        1.90        0.78      3.66 o
   5  -2   1     1906.05     1749.83    155.89 o
   6  -2   1      121.56      130.05     12.02 o
   7  -2   1     3202.95     3208.29    124.66 o
   8  -2   1        6.84       15.97     19.35 o
   9  -2   1      430.39      445.78     26.77 o
  10  -2   1       68.40       89.57     17.83 o
  11  -2   1       11.47        7.36     25.30 o
 -11  -1   1      128.56      116.45     19.63 o
 -10  -1   1      316.25      295.56     23.45 o
  -9  -1   1       47.07       41.35     18.16 o
  -8  -1   1      463.15      406.89     29.01 o
  -7  -1   1      147.33       86.07     29.02 o
  -6  -1   1       19.33       28.90     11.65 o
  -5  -1   1     1032.00     1092.93     76.00 o
  -4  -1   1      843.81      835.22     53.80 o
  -3  -1   1      855.76      969.12     22.35 o
  -2  -1   1    10862.84    10714.58    158.15 o
   2  -1   1     3053.80     2568.61     47.27 o
   3  -1   1       20.13       28.35     10.07 o
   4  -1   1      688.77      680.27     25.55 o
   5  -1   1      215.34      160.60     15.90 o
   6  -1   1      267.54      241.45     32.57 o
   7  -1   1      198.65      197.94     21.92 o
   8  -1   1       95.01       96.67     34.19 o
   9  -1   1        1.41        2.52     11.18 o
  10  -1   1       15.58       44.50     19.53 o
  11  -1   1       97.55      130.07     21.49 o
 -11   0   1       61.02      131.41     54.72 o
 -10   0   1       54.61       58.13     19.02 o
  -9   0   1       11.42        6.64     10.86 o
  -8   0   1      827.30      767.75     38.77 o
  -7   0   1       87.54       85.37     16.17 o
  -6   0   1     1119.91     1006.55     66.69 o
  -5   0   1       82.86       98.00     13.99 o
  -4   0   1     6462.59     6701.79    132.37 o
  -3   0   1        0.04        0.59      3.95 o
   2   0   1    15500.50    13233.32    304.98 o
   3   0   1     2029.19     1883.42     50.65 o
   4   0   1     1667.70     1620.98     46.27 o
   5   0   1      915.82      940.71     49.24 o
   6   0   1      259.21      242.34     20.32 o
   7   0   1      119.68      118.18     18.87 o
   8   0   1      885.97      829.22     41.94 o
   9   0   1      191.55      172.32     25.34 o
  10   0   1      727.65      821.52     44.30 o
  11   0   1       26.76       52.73     18.42 o
 -11   1   1       57.45       62.67     30.04 o
 -10   1   1       15.96       38.53     20.93 o
  -9   1   1        2.97        1.40      9.93 o
  -8   1   1       16.22       29.46     19.62 o
  -7   1   1     1679.76     1437.86    145.47 o
  -6   1   1        1.18        3.54      2.84 o
  -5   1   1     1481.58     1362.16     23.33 o
  -4   1   1     1036.87     1034.98     30.91 o
  -3   1   1     3911.89     3604.97     91.29 o
  -2   1   1     3953.98     3999.05     67.22 o
   1   1   1        4.42        5.39      4.50 o
   2   1   1    15921.01    17056.31    429.92 o
   3   1   1     1609.38     1864.84     28.52 o
   4   1   1     3619.32     3672.74     53.46 o
   5   1   1       25.78       32.40     11.46 o
   6   1   1      125.88      132.89     17.80 o
   7   1   1       41.51       14.89     25.09 o
   8   1   1        5.70       11.94     15.60 o
   9   1   1      331.80      299.84     30.25 o
  10   1   1       20.50        4.42     31.31 o
  11   1   1       22.64       24.61     27.87 o
 -11   2   1       48.78       64.88     21.69 o
 -10   2   1      264.68      360.31     23.20 o
  -9   2   1        0.70        5.94     12.79 o
  -8   2   1        9.65        6.93     17.25 o
  -7   2   1      503.62      387.38     30.32 o
  -6   2   1        0.35        0.42     16.25 o
  -5   2   1     4394.71     4236.28    117.11 o
  -4   2   1      899.86      914.69     43.81 o
  -3   2   1       49.35       59.91      7.61 o
  -2   2   1      792.02      806.83     22.62 o
  -1   2   1    11605.24    11102.19    235.07 o
   0   2   1      344.36      523.18     12.54 o
   1   2   1    34261.13    28387.65    843.05 o
   2   2   1    53145.04    46503.03   1706.75 o
   3   2   1        2.12        9.66      5.67 o
   4   2   1     2005.38     2105.30     34.74 o
   5   2   1       27.08       23.52      4.87 o
   6   2   1     1796.68     1705.66     45.18 o
   7   2   1       55.41       74.43     31.55 o
   8   2   1      135.67      132.99     22.14 o
   9   2   1      360.74      376.73     34.72 o
  10   2   1        8.78        0.00     34.47 o
 -12   3   1        5.13        3.90     18.02 o
 -11   3   1      114.04      129.66     20.28 o
 -10   3   1       34.55      124.58     31.94 o
  -9   3   1       92.92      116.79     45.09 o
  -8   3   1      286.92      256.35     62.69 o
  -7   3   1       49.02       42.53     25.28 o
  -6   3   1     3449.31     3085.28     90.41 o
  -5   3   1      118.44      181.90     27.05 o
  -4   3   1      110.73       80.64     10.56 o
  -3   3   1     3756.87     3199.35     59.80 o
  -2   3   1     1210.53     1247.78     29.86 o
  -1   3   1    29181.94    25848.99    744.13 o
   0   3   1      183.14       97.59     11.72 o
   1   3   1     3710.57     4437.41     85.38 o
   2   3   1     3816.54     4121.61     73.62 o
   3   3   1     7002.79     7322.60    195.61 o
   4   3   1        2.17        0.00      6.73 o
   5   3   1      243.67      267.99     22.88 o
   6   3   1      631.44      659.27     21.30 o
   7   3   1      141.39      125.49     31.13 o
   8   3   1      110.94      127.04     24.90 o
   9   3   1       45.02       73.00     24.71 o
  10   3   1       40.18       58.01     25.76 o
 -12   4   1        5.16       49.82     18.68 o
 -11   4   1      182.81      207.14     32.65 o
 -10   4   1        1.78       12.79     15.94 o
  -9   4   1      449.12      289.87      7.37 o
  -8   4   1       17.74       11.86     25.78 o
  -7   4   1      829.77      904.26     38.13 o
  -6   4   1      305.50      328.35     21.66 o
  -5   4   1      112.87      140.80     14.30 o
  -4   4   1      468.85      408.82     17.32 o
  -3   4   1       22.52       76.63     20.25 o
  -2   4   1    12476.76    12083.92    279.35 o
  -1   4   1      502.71      314.52     33.30 o
   0   4   1     4766.37     4715.02     92.19 o
   1   4   1      224.51      279.82     12.85 o
   2   4   1      175.13      248.17     17.66 o
   3   4   1       74.54       76.59      7.51 o
   4   4   1      865.38      923.58     23.68 o
   5   4   1     2589.76     2579.51     77.15 o
   6   4   1       28.85       27.94      7.54 o
   7   4   1      515.40      441.16     45.26 o
   8   4   1        0.43       22.82     18.51 o
   9   4   1      119.58      174.99     29.21 o
  10   4   1       23.24       70.44     25.61 o
 -12   5   1      273.15      326.82     34.95 o
 -11   5   1       13.14       21.84     15.56 o
 -10   5   1        5.40        1.92      5.76 o
  -9   5   1        0.90        4.31     24.54 o
  -8   5   1     1027.28     1098.94     74.73 o
  -7   5   1       29.00       38.52     15.50 o
  -6   5   1      186.88      137.44     26.49 o
  -5   5   1     3321.99     3264.19    121.14 o
  -4   5   1       20.84       23.97      9.66 o
  -3   5   1     2361.28     2396.51     52.46 o
  -2   5   1      275.15      215.14     15.70 o
  -1   5   1     1314.89     1392.94     34.29 o
   0   5   1     1758.16     1648.13     68.37 o
   1   5   1      157.37      162.89     21.80 o
   2   5   1     1124.88     1180.15     32.85 o
   3   5   1      565.04      496.99     29.32 o
   4   5   1     1732.00     1872.20     60.20 o
   5   5   1       58.84       58.77      9.11 o
   6   5   1        7.78        0.00      9.14 o
   7   5   1       38.16       42.31      6.98 o
   8   5   1      165.32       87.57     29.37 o
   9   5   1      176.58      168.55     30.21 o
 -11   6   1       18.96        0.00     16.03 o
 -10   6   1       54.26       23.63     23.23 o
  -9   6   1      380.66      355.88     33.31 o
  -8   6   1       34.24       44.11     31.33 o
  -7   6   1       81.87       88.28     12.49 o
  -6   6   1     2141.04     2095.32     48.23 o
  -5   6   1       32.03       42.91     11.74 o
  -4   6   1     4132.60     4065.26     91.52 o
  -3   6   1      185.59      173.41     20.09 o
  -2   6   1      235.43      209.51     11.80 o
  -1   6   1      630.05      651.93     22.57 o
   0   6   1      529.88      440.22     19.61 o
   1   6   1     5404.26     5524.99    139.49 o
   2   6   1       88.38       69.89     10.40 o
   3   6   1     1719.08     1541.75     32.15 o
   4   6   1       25.59       27.54     11.71 o
   5   6   1      358.70      367.99     15.96 o
   6   6   1       69.25       76.83     24.45 o
   7   6   1       94.04      124.95     19.96 o
   8   6   1      364.87      345.01     71.05 o
   9   6   1       41.04       50.66     25.12 o
 -11   7   1      107.64       83.26     27.13 o
 -10   7   1        5.07       12.73     10.41 o
  -9   7   1       47.09       29.61     19.54 o
  -8   7   1       16.88        0.00     28.06 o
  -7   7   1       21.53       41.15     16.34 o
  -6   7   1      366.26      383.94     19.16 o
  -5   7   1      883.33      932.98     31.17 o
  -4   7   1      120.44      150.69     14.80 o
  -3   7   1      861.51      798.90     46.92 o
  -2   7   1     4630.16     4702.37    106.12 o
  -1   7   1     1244.27     1431.64     46.68 o
   0   7   1     1720.95     1716.59     44.74 o
   1   7   1      129.68      203.35     17.00 o
   2   7   1     1765.40     1798.40     42.90 o
   3   7   1       95.06      115.96     17.36 o
   4   7   1      881.47      868.90     30.13 o
   5   7   1     1445.06     1358.28     93.61 o
   6   7   1       35.56       35.67     10.93 o
   7   7   1       29.05       38.94     12.30 o
   8   7   1        7.67        0.00      6.32 o
 -11   8   1      100.08      181.68     58.54 o
 -10   8   1      310.87      292.55     32.56 o
  -9   8   1       98.82      136.06     25.94 o
  -8   8   1      128.88      117.67     19.90 o
  -7   8   1       90.67      138.30     15.10 o
  -6   8   1       14.63        0.29     10.93 o
  -5   8   1      300.61      378.37     18.19 o
  -4   8   1      186.36      176.11     23.42 o
  -3   8   1     3066.23     2934.50     72.24 o
  -2   8   1       30.45       23.71     11.54 o
  -1   8   1       26.81       41.62     12.55 o
   0   8   1       68.15       52.50     17.91 o
   1   8   1       40.52       46.02     11.13 o
   2   8   1       66.96       92.48     10.51 o
   3   8   1      126.38      129.49     32.07 o
   4   8   1     1888.91     2004.97     44.04 o
   5   8   1        2.68        0.00      9.05 o
   6   8   1       93.18       76.59     12.36 o
   7   8   1        4.84        4.93     12.45 o
   8   8   1        2.04        8.78     11.59 o
 -11   9   1       26.69       51.01     47.00 o
 -10   9   1       88.44       97.01     47.94 o
  -9   9   1       10.08        4.19     10.08 o
  -8   9   1      388.44      431.38     39.72 o
  -7   9   1      537.18      564.23     25.26 o
  -6   9   1       32.12       16.48     11.04 o
  -5   9   1        0.85        0.00     12.57 o
  -4   9   1      612.23      596.19     59.50 o
  -3   9   1      408.20      363.61     18.33 o
  -2   9   1      168.36      220.41     18.82 o
  -1   9   1     1023.95      959.89     34.17 o
   0   9   1     1582.59     1534.97     74.99 o
   1   9   1      283.37      304.85     18.70 o
   2   9   1      273.79      310.55     17.93 o
   3   9   1      790.97      756.03     52.57 o
   4   9   1       60.18       48.58     10.66 o
   5   9   1        3.45        0.00      8.48 o
   6   9   1       33.45       17.74      9.89 o
   7   9   1       62.08       75.44     19.28 o
 -10  10   1       30.92       30.22     21.26 o
  -9  10   1      258.28      291.87     24.14 o
  -8  10   1      202.63      193.35     23.77 o
  -7  10   1        2.41        0.00     14.18 o
  -6  10   1        2.46        5.83     13.25 o
  -5  10   1      161.80      184.92     16.62 o
  -4  10   1       37.98       34.16     14.03 o
  -3  10   1       73.40       56.60     12.86 o
  -2  10   1      942.00      974.27     48.02 o
  -1  10   1     1145.15     1093.97     45.26 o
   0  10   1       74.86       61.53     15.83 o
   1  10   1      169.38      182.58     19.78 o
   2  10   1       21.20       26.14     11.34 o
   3  10   1       99.73      130.04     23.55 o
   4  10   1        8.39       13.68     12.78 o
   5  10   1       76.98      103.63     22.60 o
   6  10   1       32.15       29.46     15.90 o
 -10  11   1       20.11        0.00     16.39 o
  -9  11   1       22.51       19.61     11.25 o
  -8  11   1       32.07       48.35     15.74 o
  -7  11   1      231.99      262.35     26.03 o
  -6  11   1      112.11       77.32     15.13 o
  -5  11   1      230.19      212.99     18.54 o
  -4  11   1       21.43       15.21     12.58 o
  -3  11   1        6.18        9.16     12.85 o
  -2  11   1       14.48       22.82     11.75 o
  -1  11   1      108.33      121.73     42.22 o
   0  11   1      736.32      714.77     33.32 o
   1  11   1      125.12      118.23     28.50 o
   2  11   1      235.85      221.73     30.81 o
   3  11   1       72.26       64.43     17.54 o
   4  11   1      178.74      226.49     43.26 o
   5  11   1        8.33        0.00     12.44 o
  -9  12   1       37.04       38.09     16.89 o
  -8  12   1      192.43       84.29     59.56 o
  -7  12   1       63.53       48.57     15.39 o
  -6  12   1      283.32      323.95     22.61 o
  -5  12   1       11.84       19.74     20.00 o
  -4  12   1        3.68       13.54     14.93 o
  -3  12   1       13.25        0.00     10.68 o
  -2  12   1       57.67       24.11     15.79 o
  -1  12   1      495.96      483.77     25.55 o
   0  12   1      168.81      159.33     39.95 o
   1  12   1      237.54      303.51     25.01 o
   2  12   1       20.50       41.23     14.37 o
   3  12   1        2.32       17.46     13.23 o
   4  12   1       29.65       54.96     27.04 o
  -9  13   1      124.95      124.26     20.17 o
  -8  13   1        5.83        6.33     11.38 o
  -7  13   1       30.54       18.76     15.96 o
  -6  13   1       73.01       28.58     24.45 o
  -5  13   1       17.40        4.84     22.25 o
  -4  13   1      323.48      244.70     95.01 o
  -3  13   1       47.87       48.46     24.03 o
  -2  13   1       48.58       43.91     13.04 o
  -1  13   1        0.91        0.00     14.83 o
   0  13   1       10.44        0.00     12.00 o
   1  13   1        0.05        0.00     11.34 o
   2  13   1        3.10        6.05     14.24 o
   3  13   1      115.85      141.79     19.60 o
  -7  14   1       98.98       95.58     19.27 o
  -6  14   1        7.35        0.00     12.57 o
  -5  14   1      297.68      283.68     24.76 o
  -4  14   1        2.31        0.00     15.59 o
  -3  14   1       22.92       33.41     19.85 o
  -2  14   1        0.14       42.14     15.81 o
  -1  14   1       19.32       15.19     13.18 o
   0  14   1        6.51        0.00     11.18 o
   1  14   1       25.88       26.72     22.89 o
   2  14   1      135.91      133.98     30.95 o
  -6  15   1       94.77      147.17     19.15 o
  -5  15   1        8.46        0.00     12.37 o
  -4  15   1       18.63        5.57     14.25 o
  -3  15   1       37.58       29.94     19.78 o
  -2  15   1       16.65       36.16     20.45 o
  -1  15   1       47.29       43.24     21.26 o
  -1 -15   2       42.51       47.13     17.00 o
   0 -15   2        0.34        0.00     14.48 o
   1 -15   2       67.20       56.52     20.44 o
   2 -15   2        8.70        0.98     17.20 o
   3 -15   2       11.03        5.58     15.43 o
   4 -15   2       19.72       34.56     13.02 o
   5 -15   2        4.40        5.55     19.57 o
   6 -15   2      122.44      116.36     17.97 o
  -3 -14   2        4.37       10.49     12.94 o
  -2 -14   2      135.17      218.18     25.35 o
  -1 -14   2       39.91       47.55     12.85 o
   0 -14   2       23.16       28.28     14.40 o
   1 -14   2        9.50        7.65     12.12 o
   2 -14   2       61.50       72.61     21.44 o
   3 -14   2       79.08       73.88     17.39 o
   4 -14   2      115.93       79.10     18.68 o
   5 -14   2      263.95      257.35     50.53 o
   6 -14   2        0.49        0.00     10.79 o
   7 -14   2       79.12       93.90     17.47 o
  -4 -13   2        2.45       11.66     10.88 o
  -3 -13   2       43.78       38.55     15.22 o
  -2 -13   2        0.35        4.69      9.53 o
  -1 -13   2        3.26        8.97     12.63 o
   0 -13   2       24.40       21.82     12.02 o
   1 -13   2       98.75      117.63     23.27 o
   2 -13   2      187.87      199.37     20.03 o
   3 -13   2        4.03        7.27     11.56 o
   4 -13   2       63.22       39.39     13.51 o
   5 -13   2      124.36      173.11     31.65 o
   6 -13   2      129.07      144.18     25.77 o
   7 -13   2      190.99      155.47     23.82 o
   8 -13   2      125.42       80.11     17.08 o
  -5 -12   2      158.45      152.69     15.75 o
  -4 -12   2        8.80       10.11     11.03 o
  -3 -12   2      319.42      356.60     24.65 o
  -2 -12   2       76.38      134.23     39.42 o
  -1 -12   2      297.23      261.82     22.91 o
   0 -12   2       50.53       77.72     24.01 o
   1 -12   2      242.17      274.00     16.84 o
   2 -12   2        0.07        0.00     10.89 o
   3 -12   2        0.79        0.00      8.81 o
   4 -12   2      110.77       99.59     19.86 o
   5 -12   2        2.01        0.28     11.40 o
   6 -12   2      482.87      521.68     32.58 o
   7 -12   2      286.36      288.28     35.83 o
   8 -12   2      230.64      228.16     18.79 o
   9 -12   2       33.70       46.21     25.23 o
  -6 -11   2       28.65       31.62     12.75 o
  -5 -11   2        6.21        4.79     11.93 o
  -4 -11   2      228.59      247.43     15.89 o
  -3 -11   2       13.71       17.53     10.72 o
  -2 -11   2      163.07      178.82     17.20 o
  -1 -11   2       17.74       25.97      9.35 o
   0 -11   2       69.55       79.14     29.78 o
   1 -11   2      820.61      843.90     27.29 o
   2 -11   2      129.75      143.48     12.32 o
   3 -11   2      712.13      733.80     28.57 o
   4 -11   2       84.34       78.28     10.91 o
   5 -11   2       54.90       56.35     14.44 o
   6 -11   2       71.69       77.79     17.13 o
   7 -11   2      146.34      151.69     15.86 o
   8 -11   2       14.28        7.24      9.81 o
   9 -11   2        0.83        0.00     14.11 o
  10 -11   2       40.32       32.94     20.29 o
  -7 -10   2      250.78      202.40     24.78 o
  -6 -10   2       77.77       52.98     14.85 o
  -5 -10   2      239.31      237.62     22.39 o
  -4 -10   2        0.25        0.00     12.04 o
  -3 -10   2       95.14      114.54     11.52 o
  -2 -10   2       69.07       40.83     12.13 o
  -1 -10   2       33.94       28.26     10.11 o
   0 -10   2     1196.43     1209.11     28.15 o
   1 -10   2       48.64       38.87     10.40 o
   2 -10   2      441.64      490.98     19.28 o
   3 -10   2      503.54      473.48     22.48 o
   4 -10   2      489.98      453.33     21.61 o
   5 -10   2      267.32      264.70     15.88 o
   6 -10   2        2.29        0.00      9.96 o
   7 -10   2      156.92      151.10     17.20 o
   8 -10   2      303.65      275.97     24.70 o
   9 -10   2      553.48      484.38     81.36 o
  10 -10   2       15.62       12.09     13.95 o
  -8  -9   2      178.17      196.88     67.39 o
  -7  -9   2       46.40      101.80     32.54 o
  -6  -9   2      144.01      135.84     14.09 o
  -5  -9   2        0.44       27.34      8.92 o
  -4  -9   2      282.86      259.16     13.70 o
  -3  -9   2       88.31      150.16     11.29 o
  -2  -9   2       25.77       38.31     11.86 o
  -1  -9   2      268.57      230.92     13.62 o
   0  -9   2        9.30       14.19     11.96 o
   1  -9   2       66.88       69.76      9.97 o
   2  -9   2       14.98       17.98      9.64 o
   3  -9   2       90.46       95.98     12.34 o
   4  -9   2      954.99      968.60     24.81 o
   5  -9   2       14.30        6.88     12.39 o
   6  -9   2      193.06      189.89     13.39 o
   7  -9   2       56.13       49.55     10.99 o
   8  -9   2      651.49      617.82     70.57 o
   9  -9   2       27.39       37.05     13.97 o
  10  -9   2      105.42       54.98     14.13 o
  -8  -8   2        1.10        0.00     12.76 o
  -7  -8   2        1.74        0.00     10.31 o
  -6  -8   2      289.21      258.74     17.32 o
  -5  -8   2      162.12      206.00     16.08 o
  -4  -8   2      258.07      236.03     13.95 o
  -3  -8   2      404.31      374.82     16.00 o
  -2  -8   2      775.15      850.07     25.99 o
  -1  -8   2      748.37      759.09     22.90 o
   0  -8   2       11.53       19.37      7.75 o
   1  -8   2      144.38      130.63     12.46 o
   2  -8   2        5.97       10.44      6.63 o
   3  -8   2     1831.01     1726.17     57.55 o
   4  -8   2      806.32      788.97     28.30 o
   5  -8   2     2191.36     2169.41     64.83 o
   6  -8   2        0.67        0.00      6.65 o
   7  -8   2      298.92      348.70     25.15 o
   8  -8   2      212.64      186.24     16.77 o
   9  -8   2       78.69       64.65     49.46 o
  10  -8   2      753.89      772.37     52.69 o
  11  -8   2       86.46       83.38     30.17 o
  -9  -7   2       12.45        0.00      6.61 o
  -8  -7   2        3.09        0.00      9.99 o
  -7  -7   2      475.04      455.89     44.50 o
  -6  -7   2       21.98       30.77     11.05 o
  -5  -7   2      339.19      387.33     14.44 o
  -4  -7   2      325.90      375.25     15.23 o
  -3  -7   2      357.54      309.58     11.74 o
  -2  -7   2      690.66      673.88     17.89 o
  -1  -7   2      140.21      106.17     25.69 o
   0  -7   2      852.78      786.10     19.44 o
   1  -7   2      245.73      278.11     14.60 o
   2  -7   2      356.14      420.68     15.91 o
   3  -7   2     1072.67     1093.49     23.03 o
   4  -7   2      803.39      793.47     36.55 o
   5  -7   2       82.63       72.45      9.30 o
   6  -7   2       82.74       75.50     12.78 o
   7  -7   2      561.84      555.19     20.09 o
   8  -7   2        0.67        0.00     11.05 o
   9  -7   2      650.25      560.98     69.72 o
  10  -7   2       70.57       52.82     20.29 o
  11  -7   2       19.80       24.39     17.63 o
  -9  -6   2        1.31        0.00     18.35 o
  -8  -6   2      428.95      379.97     65.91 o
  -7  -6   2       28.32       45.47      9.69 o
  -6  -6   2      387.58      315.91     15.31 o
  -5  -6   2        5.75       12.73      8.97 o
  -4  -6   2       97.95       83.29      8.94 o
  -3  -6   2     1724.37     1755.00     32.30 o
  -2  -6   2      661.84      738.19     19.82 o
  -1  -6   2     1729.24     1641.95     26.65 o
   0  -6   2        1.05        7.44      4.92 o
   1  -6   2     1219.37     1221.27     31.92 o
   2  -6   2     1825.91     1841.51     48.37 o
   3  -6   2       23.79       37.48      6.95 o
   4  -6   2     1808.55     1842.81     73.82 o
   5  -6   2     2747.89     2980.33    100.37 o
   6  -6   2     1318.37     1307.21     50.49 o
   7  -6   2        7.17        3.67      8.75 o
   8  -6   2     1210.87     1152.73    139.48 o
   9  -6   2        0.02        0.17      8.24 o
  10  -6   2        6.66        0.00     13.04 o
  11  -6   2        0.86        0.00     17.24 o
 -10  -5   2        3.65       46.38     22.18 o
  -9  -5   2      184.00      179.34     26.50 o
  -8  -5   2      547.59      399.74     90.55 o
  -7  -5   2       66.64       36.98      8.71 o
  -6  -5   2     1244.66     1353.62     53.21 o
  -5  -5   2       10.54       18.02      5.82 o
  -4  -5   2     1568.29     1587.81     32.33 o
  -3  -5   2     1089.45     1147.85     28.93 o
  -2  -5   2      128.08      152.37      8.70 o
  -1  -5   2      151.59      172.75     12.88 o
   0  -5   2       97.65       88.86      6.18 o
   1  -5   2     1653.24     1793.26     26.91 o
   2  -5   2      244.39      274.59      9.85 o
   3  -5   2      378.75      340.32     15.51 o
   4  -5   2     1735.43     1566.68     64.48 o
   5  -5   2      138.62      141.64     10.79 o
   6  -5   2       30.96       24.60      8.63 o
   7  -5   2      122.21      126.33     13.15 o
   8  -5   2      568.20      401.56     47.43 o
   9  -5   2      222.66      201.73     19.84 o
  10  -5   2      252.40      331.46     34.20 o
  11  -5   2      151.37      118.48     51.24 o
 -10  -4   2       33.56       44.79     37.76 o
  -9  -4   2      243.06      215.71     28.45 o
  -8  -4   2       74.84       83.21     20.54 o
  -7  -4   2      937.42      873.42     25.85 o
  -6  -4   2        2.12        1.36      5.92 o
  -5  -4   2      302.77      330.80     16.89 o
  -4  -4   2     1549.79     1626.63     27.93 o
  -3  -4   2       56.95       44.75     14.18 o
  -2  -4   2      546.17      475.61     11.53 o
  -1  -4   2     4720.82     4537.78     78.07 o
   0  -4   2     1951.08     1853.70     47.03 o
   1  -4   2     3582.04     3655.90     52.68 o
   2  -4   2     1614.46     1749.62     27.57 o
   3  -4   2       73.45      106.18      7.06 o
   4  -4   2      704.08      582.28     28.52 o
   5  -4   2      357.44      416.16     14.52 o
   6  -4   2      694.98      723.14     16.31 o
   7  -4   2     1577.06     1310.77    150.48 o
   8  -4   2      291.93      308.56     19.99 o
   9  -4   2      178.94      192.80     48.54 o
  10  -4   2        9.24       10.75     24.19 o
  11  -4   2       81.87       78.36     24.17 o
 -11  -3   2       18.92       34.72     22.65 o
 -10  -3   2       39.75       58.97     37.17 o
  -9  -3   2        9.02        0.00     15.22 o
  -8  -3   2       62.35       48.44     16.81 o
  -7  -3   2       77.97      116.86     18.08 o
  -6  -3   2      239.08      241.55     12.19 o
  -5  -3   2     1406.49     1318.92     39.58 o
  -4  -3   2      452.94      422.57      8.81 o
  -3  -3   2     5751.43     5891.73     78.99 o
  -2  -3   2     3932.62     3999.51     51.41 o
  -1  -3   2     2962.05     3205.13     48.23 o
   0  -3   2      710.06      763.84     10.63 o
   1  -3   2      152.41      191.49      6.48 o
   2  -3   2        4.19       47.84      5.42 o
   3  -3   2      143.36      151.74      8.83 o
   4  -3   2      261.77      202.47     20.19 o
   5  -3   2       16.10       15.51      7.11 o
   6  -3   2     1184.14     1046.91     38.60 o
   7  -3   2      542.83      533.24     35.10 o
   8  -3   2      119.85      161.52     16.65 o
   9  -3   2       29.76       22.98     13.38 o
  10  -3   2        0.07        0.00     21.85 o
  11  -3   2       81.79       64.93     19.00 o
 -11  -2   2       75.93      101.97     18.82 o
 -10  -2   2      109.31      149.51     42.68 o
  -9  -2   2      328.53      320.45     28.25 o
  -8  -2   2       19.16       11.26     13.95 o
  -7  -2   2       67.84       58.68     26.46 o
  -6  -2   2      173.60      210.01     12.22 o
  -5  -2   2      622.94      585.39     13.61 o
  -4  -2   2     2845.80     2878.82     37.14 o
  -3  -2   2      518.51      485.34      8.44 o
  -2  -2   2     2313.92     2147.49     35.31 o
  -1  -2   2     4745.19     4628.51     58.15 o
   0  -2   2       43.86       31.58      2.12 o
   1  -2   2     7400.17     6536.84     85.44 o
   2  -2   2      933.82      920.31     14.42 o
   3  -2   2     2297.62     2595.51     71.27 o
   4  -2   2       36.24       25.86      9.54 o
   5  -2   2      468.31      482.88     23.42 o
   6  -2   2      391.53      365.69     23.38 o
   7  -2   2      807.76      827.33     33.56 o
   8  -2   2      269.51      246.73     43.75 o
   9  -2   2      107.83       94.66     20.53 o
  10  -2   2      485.64      580.72     39.82 o
  11  -2   2        2.32        3.15     14.57 o
 -11  -1   2      441.95      434.53     75.34 o
 -10  -1   2      172.69      220.79     25.09 o
  -9  -1   2      596.34      651.91     37.57 o
  -8  -1   2      212.56      121.37     33.53 o
  -7  -1   2     1309.97     1305.53    110.02 o
  -6  -1   2       97.85       73.21      7.65 o
  -5  -1   2      672.40      629.31     20.58 o
  -4  -1   2       59.50       66.27     11.46 o
  -3  -1   2       75.59       73.08      7.64 o
  -2  -1   2     3684.59     3747.85     89.48 o
  -1  -1   2     9737.03     8325.73    165.98 o
   1  -1   2     1196.16     1082.69     11.96 o
   2  -1   2      160.76      237.57      7.07 o
   3  -1   2      251.83      210.80     14.51 o
   4  -1   2        1.23        2.41      8.92 o
   5  -1   2     2866.67     2785.01     79.47 o
   6  -1   2       63.13      104.36     16.48 o
   7  -1   2     1121.90     1023.10     43.08 o
   8  -1   2      370.93      368.58     30.29 o
   9  -1   2      693.09      696.37     74.87 o
  10  -1   2       27.26       40.64     16.52 o
  11  -1   2       31.49       30.37     30.04 o
 -11   0   2        4.09        0.00     12.83 o
 -10   0   2      105.83       83.87     19.28 o
  -9   0   2       30.16       32.98     14.71 o
  -8   0   2     1782.10     1497.01    154.08 o
  -7   0   2       21.35       16.13      2.79 o
  -6   0   2      197.63      188.46      8.10 o
  -5   0   2     6856.71     6665.73    138.60 o
  -4   0   2     2691.29      441.73     18.52 o
  -3   0   2     2228.87     2137.08     51.77 o
  -2   0   2     1806.55     2090.99     44.74 o
   1   0   2     3454.44     2871.01     49.65 o
   2   0   2      375.50      180.63     12.53 o
   3   0   2       65.11       79.08      9.01 o
   4   0   2     2917.25     2612.05     72.47 o
   5   0   2       52.22       57.34     13.09 o
   6   0   2      394.18      382.24     40.44 o
   7   0   2       84.46       99.22     19.51 o
   8   0   2      145.70      131.31     23.32 o
   9   0   2      363.38      316.88     54.84 o
  10   0   2        0.06       20.91     20.79 o
  11   0   2       99.07      184.64     42.25 o
 -11   1   2      183.99      232.94     22.33 o
 -10   1   2        2.96       17.80     22.03 o
  -9   1   2      295.46      317.97     50.74 o
  -8   1   2     1861.89     1648.72     76.09 o
  -7   1   2        1.01       13.43      4.39 o
  -6   1   2     7116.75     7365.30    152.12 o
  -5   1   2      126.55      134.98     13.80 o
  -4   1   2     3630.89     3314.86    103.36 o
  -3   1   2     2329.62     2248.90     39.42 o
  -2   1   2     2158.09     1937.41     40.91 o
  -1   1   2     1127.53     1076.52     18.35 o
   0   1   2      562.57      533.42     12.53 o
   1   1   2    14877.32    11651.82    257.04 o
   2   1   2    13371.63    14638.93    368.52 o
   3   1   2     7582.21     8461.91    182.45 o
   4   1   2       25.50       41.44      4.09 o
   5   1   2      241.06      163.09     11.64 o
   6   1   2      123.28      102.31     17.50 o
   7   1   2       91.59      107.81     19.91 o
   8   1   2      326.35      330.46     30.39 o
   9   1   2       42.99       41.67     36.63 o
  10   1   2      237.19      194.40     31.60 o
 -12   2   2        0.15       14.52     15.42 o
 -11   2   2        1.21        0.00     18.74 o
 -10   2   2       44.87       60.33     23.78 o
  -9   2   2       32.38        8.73     10.76 o
  -8   2   2       82.53       56.68      5.10 o
  -7   2   2     2017.72     2079.41     67.33 o
  -6   2   2        0.66        4.08     10.10 o
  -5   2   2     2294.36     2382.87     65.59 o
  -4   2   2       65.38       53.81      9.40 o
  -3   2   2     3224.51     2681.70     54.62 o
  -2   2   2    59033.45    53924.91   2060.13 o
  -1   2   2     6057.81     6239.31    131.22 o
   0   2   2     7054.43     5742.51    172.83 o
   1   2   2      237.00      558.13     17.06 o
   2   2   2     6303.10     5878.76    118.53 o
   3   2   2     8453.67     8300.52    181.62 o
   4   2   2      702.31      812.14     32.38 o
   5   2   2      535.09      589.52     13.63 o
   6   2   2      362.41      359.99     35.36 o
   7   2   2       16.99       27.28     16.50 o
   8   2   2       28.34       35.48     19.37 o
   9   2   2      420.80      341.01     59.06 o
  10   2   2        2.20        7.36     20.74 o
 -12   3   2       72.70       87.96     24.12 o
 -11   3   2       11.51       10.45     27.89 o
 -10   3   2      237.92      230.65     41.88 o
  -9   3   2        7.02        8.59      3.92 o
  -8   3   2       53.22       62.96     17.50 o
  -7   3   2      575.48      610.15     29.94 o
  -6   3   2      510.66      532.13     39.60 o
  -5   3   2     2699.35     2768.34     62.99 o
  -4   3   2       20.79       10.35      8.27 o
  -3   3   2    21928.21    21978.13    638.13 o
  -2   3   2     1717.60     1841.20     40.73 o
  -1   3   2     5849.89     5230.32    108.83 o
   0   3   2       14.82       30.00     10.29 o
   1   3   2     6616.65     6402.04    171.43 o
   2   3   2    10484.19    10968.66    252.19 o
   3   3   2     1006.38      959.78     28.84 o
   4   3   2     3115.70     2978.12     95.88 o
   5   3   2       28.41       25.25      4.82 o
   6   3   2      613.37      615.98     45.73 o
   7   3   2       37.17       28.95     10.06 o
   8   3   2        4.87       23.69     19.40 o
   9   3   2       23.68       25.94     21.99 o
  10   3   2        0.84        0.00     39.66 o
 -12   4   2        1.96        0.00     27.80 o
 -11   4   2       24.84       42.26     22.98 o
 -10   4   2        0.55        6.79      9.05 o
  -9   4   2      186.00      192.50     26.67 o
  -8   4   2      829.23      844.08     40.10 o
  -7   4   2      671.40      584.98     47.81 o
  -6   4   2       37.72       56.08      9.77 o
  -5   4   2       21.00       40.40     10.26 o
  -4   4   2     5185.44     5212.94    112.29 o
  -3   4   2      284.13      285.20     12.70 o
  -2   4   2     2886.06     2579.31     49.60 o
  -1   4   2     1894.24     2072.02     47.04 o
   0   4   2       20.54       29.59     15.03 o
   1   4   2     6439.77     6489.25    144.02 o
   2   4   2      995.22     1031.25     46.73 o
   3   4   2    12366.60    13075.77    388.31 o
   4   4   2      234.86      277.98     14.79 o
   5   4   2      740.81      766.76     28.09 o
   6   4   2      123.83      118.81      9.79 o
   7   4   2      176.77      140.12     29.87 o
   8   4   2      312.50      266.42     31.96 o
   9   4   2        7.05       12.84     20.12 o
 -12   5   2       12.89       20.99     32.93 o
 -11   5   2       39.60       50.13     41.30 o
 -10   5   2       34.25       57.08     23.21 o
  -9   5   2      548.71      605.00     38.83 o
  -8   5   2      470.64      467.07     32.23 o
  -7   5   2      548.40      463.66     46.24 o
  -6   5   2     1124.21      948.03     26.18 o
  -5   5   2      486.23      448.69     20.27 o
  -4   5   2     1624.93     1447.82     36.76 o
  -3   5   2      226.10      217.64     12.26 o
  -2   5   2     2482.98     2339.47     51.87 o
  -1   5   2     2678.42     2525.22     56.35 o
   0   5   2     5460.21     5785.04    120.48 o
   1   5   2      154.83      125.92     11.35 o
   2   5   2     2660.66     2392.66     57.37 o
   3   5   2      379.46      328.53     19.66 o
   4   5   2        0.06        0.79      7.21 o
   5   5   2      452.63      514.99     33.21 o
   6   5   2      277.72      210.38     26.46 o
   7   5   2      724.14      665.31    113.33 o
   8   5   2        1.30        0.00      5.77 o
   9   5   2       87.74      115.63     28.83 o
 -12   6   2      182.42      173.51     33.63 o
 -11   6   2       65.31       49.80     43.14 o
 -10   6   2       38.79       42.21     37.23 o
  -9   6   2      217.16      153.34     25.32 o
  -8   6   2      156.99      167.21     23.60 o
  -7   6   2       90.75      115.39     13.54 o
  -6   6   2      141.84      136.75     15.53 o
  -5   6   2      109.85      119.29     19.81 o
  -4   6   2      786.44      718.16     49.18 o
  -3   6   2     5534.76     5580.45    126.92 o
  -2   6   2      113.63       85.74     12.75 o
  -1   6   2      333.69      332.95     17.90 o
   0   6   2      545.95      542.17     28.70 o
   1   6   2       36.43       80.62     10.88 o
   2   6   2     1296.44     1438.81    100.65 o
   3   6   2      111.98      137.92     28.27 o
   4   6   2      481.32      506.50     21.79 o
   5   6   2      242.04      271.99     14.26 o
   6   6   2      580.22      502.08     53.07 o
   7   6   2        6.07        0.37      7.71 o
   8   6   2       15.62       20.29      5.44 o
 -11   7   2       20.55        0.00     19.42 o
 -10   7   2       44.94        3.47     30.98 o
  -9   7   2       36.67       11.06     17.47 o
  -8   7   2      164.58      182.32     27.22 o
  -7   7   2      433.33      483.44     22.15 o
  -6   7   2     2024.04     2095.49     69.67 o
  -5   7   2      125.45      112.12     12.65 o
  -4   7   2      916.81      926.42     25.96 o
  -3   7   2     2104.48     2006.49     80.81 o
  -2   7   2        1.86        3.72      7.73 o
  -1   7   2     1452.37     1291.96     49.19 o
   0   7   2        1.38        5.43      8.38 o
   1   7   2     2203.63     2131.38    127.14 o
   2   7   2       22.26       22.47     10.31 o
   3   7   2       30.14       23.28      8.39 o
   4   7   2      241.46      286.17     14.11 o
   5   7   2      515.46      557.90     50.72 o
   6   7   2        1.94       11.28     11.56 o
   7   7   2        1.76       16.90     10.03 o
   8   7   2       38.11       19.90      9.23 o
 -11   8   2      273.03      290.78     37.81 o
 -10   8   2       58.48       47.67     23.29 o
  -9   8   2      201.12      277.64     53.85 o
  -8   8   2      143.66      207.13     59.06 o
  -7   8   2      323.34      370.11     24.62 o
  -6   8   2      305.22      327.84     18.79 o
  -5   8   2       82.55      105.31     13.16 o
  -4   8   2      659.36      689.64     28.36 o
  -3   8   2      329.08      315.20     16.96 o
  -2   8   2     5084.00     4924.19    122.42 o
  -1   8   2      197.31      184.07     18.14 o
   0   8   2     2880.24     3200.62    172.36 o
   1   8   2      594.86      617.52     32.62 o
   2   8   2      157.58      169.37     20.65 o
   3   8   2      749.50      737.03     31.14 o
   4   8   2       11.25        5.92      8.24 o
   5   8   2      144.61      140.97     25.04 o
   6   8   2        1.69        0.00     12.70 o
   7   8   2       72.05       46.00     14.54 o
 -11   9   2        2.31       16.36     10.43 o
 -10   9   2       73.88       85.62     26.83 o
  -9   9   2        5.35        7.93     36.06 o
  -8   9   2       25.65       48.16     27.00 o
  -7   9   2      463.89      414.37     31.97 o
  -6   9   2        3.58        1.76     16.63 o
  -5   9   2      164.32      224.86     34.16 o
  -4   9   2        8.76        8.90     10.12 o
  -3   9   2      309.50      324.65     22.25 o
  -2   9   2        0.25        0.00      9.54 o
  -1   9   2       34.24       33.54     13.96 o
   0   9   2      778.65      703.85     57.45 o
   1   9   2       16.22        0.00     18.11 o
   2   9   2      672.35      722.54     38.32 o
   3   9   2      124.83      116.91     22.04 o
   4   9   2      152.73      172.72     16.46 o
   5   9   2        2.82       22.16     12.26 o
   6   9   2       67.93       73.65     32.03 o
   7   9   2       20.40        0.00      9.10 o
 -10  10   2       28.58        5.80     20.17 o
  -9  10   2       63.42       69.31     27.50 o
  -8  10   2      168.81      199.67     75.53 o
  -7  10   2       25.85       23.05     22.56 o
  -6  10   2      696.23      703.37     43.34 o
  -5  10   2      139.54      201.51     67.77 o
  -4  10   2       60.13       47.65     12.84 o
  -3  10   2        4.15        9.82     23.02 o
  -2  10   2      156.20      128.44     15.39 o
  -1  10   2     1058.17     1098.78     41.39 o
   0  10   2       77.93       84.10     20.26 o
   1  10   2      526.98      459.12     63.13 o
   2  10   2      596.00      638.73     24.37 o
   3  10   2       50.07       83.43     26.19 o
   4  10   2       19.59       21.67     14.90 o
   5  10   2        8.53        0.00     12.81 o
   6  10   2       98.44       99.70     38.14 o
 -10  11   2       19.32        0.00     18.27 o
  -9  11   2      139.96      165.68     21.62 o
  -8  11   2        6.79       14.00     13.74 o
  -7  11   2       31.08       40.09     17.64 o
  -6  11   2        3.42        0.00     14.53 o
  -5  11   2      100.00       77.83     25.99 o
  -4  11   2      191.32      227.18     35.35 o
  -3  11   2      149.89      106.11     19.66 o
  -2  11   2      648.84      589.68     53.49 o
  -1  11   2        9.57       14.31     11.79 o
   0  11   2       91.32       94.01     19.37 o
   1  11   2      166.01      138.32     15.05 o
   2  11   2       17.36        8.93     10.44 o
   3  11   2      275.90      265.22     31.69 o
   4  11   2        1.92       22.22     15.58 o
   5  11   2       36.98       38.13     18.57 o
  -9  12   2       20.65       40.29     17.20 o
  -8  12   2       68.22       58.67     21.18 o
  -7  12   2       27.08       48.60     16.00 o
  -6  12   2      145.98      200.80     42.92 o
  -5  12   2       90.47       67.31     16.12 o
  -4  12   2       79.02       89.15     20.12 o
  -3  12   2      528.38      498.77     32.26 o
  -2  12   2        0.61        9.00     14.67 o
  -1  12   2       63.79       56.92     15.23 o
   0  12   2       58.58       34.96     12.59 o
   1  12   2      256.57      298.86     24.81 o
   2  12   2      508.10      471.97     71.31 o
   3  12   2       18.28       38.79     22.34 o
   4  12   2      144.96      213.48     38.15 o
  -9  13   2       49.89       63.24     15.98 o
  -8  13   2       52.72       67.14     22.88 o
  -7  13   2       46.26       57.54     21.56 o
  -6  13   2       22.42       26.54     18.86 o
  -5  13   2        8.91       37.62     22.34 o
  -4  13   2       16.97       12.39     13.98 o
  -3  13   2      203.12      265.84     23.15 o
  -2  13   2        8.38       11.69     15.98 o
  -1  13   2       35.60       17.85     14.12 o
   0  13   2       48.90       48.98     16.14 o
   1  13   2      278.52      324.10     23.99 o
   2  13   2        1.79       18.44     15.09 o
   3  13   2        9.52        6.41     15.53 o
  -7  14   2        6.06        0.45     13.89 o
  -6  14   2        0.55        0.00     19.32 o
  -5  14   2        1.35        0.00     17.60 o
  -4  14   2      191.09      191.11     22.24 o
  -3  14   2       78.10       25.63     14.15 o
  -2  14   2      156.89      194.31     19.56 o
  -1  14   2        3.42       31.29     22.09 o
   0  14   2      110.46      106.05     21.97 o
   1  14   2        9.70       10.39     14.38 o
  -5  15   2      111.83       64.92     17.16 o
  -4  15   2       13.58       16.65     21.73 o
  -3  15   2       25.63       33.70     17.80 o
  -2  15   2      109.55       79.47     20.14 o
  -1  15   2       10.59        0.00     23.80 o
  -1 -15   3       23.54       17.48     12.60 o
   0 -15   3      324.24      359.71     21.30 o
   1 -15   3       73.62       74.47     16.69 o
   2 -15   3      224.16      214.08     19.04 o
   3 -15   3        6.15        5.80     13.71 o
   4 -15   3       83.80       56.75     17.55 o
   5 -15   3       26.19       24.93     16.78 o
   6 -15   3        0.63        4.06     14.39 o
  -3 -14   3      113.37      128.56     16.24 o
  -2 -14   3       17.69       42.20     17.85 o
  -1 -14   3      181.56      229.40     20.36 o
   0 -14   3        3.63        0.00     12.53 o
   1 -14   3      303.18      295.74     22.43 o
   2 -14   3        6.52        0.00     13.48 o
   3 -14   3       10.79       25.38     12.04 o
   4 -14   3       11.88        6.56     16.21 o
   5 -14   3        7.08        9.87     12.38 o
   6 -14   3      273.09      336.74     37.49 o
   7 -14   3      276.30      318.22     35.49 o
  -4 -13   3      139.20      160.79     29.24 o
  -3 -13   3       16.88        0.00     10.70 o
  -2 -13   3      372.94      361.97     34.08 o
  -1 -13   3        3.21       14.27     11.07 o
   0 -13   3        8.10        0.00     11.09 o
   1 -13   3       10.81       12.38     14.17 o
   2 -13   3       38.99       16.69     17.50 o
   3 -13   3      307.58      302.99     30.84 o
   4 -13   3       66.82       54.60     13.69 o
   5 -13   3      264.95      240.23     18.62 o
   6 -13   3       21.78       11.23     10.50 o
   7 -13   3      110.77      100.65     16.10 o
   8 -13   3        0.07       24.70     13.41 o
  -5 -12   3       57.97       45.19     13.25 o
  -4 -12   3       30.94       29.43     13.51 o
  -3 -12   3       52.09       41.15     15.34 o
  -2 -12   3       13.99        0.00      9.09 o
  -1 -12   3      253.53      255.73     28.29 o
   0 -12   3       58.37       53.38     13.24 o
   1 -12   3      226.50      206.46     25.96 o
   2 -12   3      702.16      656.65     22.02 o
   3 -12   3      298.05      293.92     21.22 o
   4 -12   3        1.62       14.55     10.30 o
   5 -12   3        0.06        0.00      8.28 o
   6 -12   3        1.81        0.00     11.00 o
   7 -12   3      755.74      663.24     31.81 o
   8 -12   3       50.59       25.10     15.54 o
   9 -12   3      115.66      124.01     31.18 o
  -6 -11   3       91.72       51.84     16.32 o
  -5 -11   3       63.99       51.58     11.33 o
  -4 -11   3        1.41        0.00     11.28 o
  -3 -11   3      602.86      561.97     20.27 o
  -2 -11   3      173.57      236.34     16.14 o
  -1 -11   3      623.04      712.22     34.40 o
   0 -11   3       25.05        5.83      7.86 o
   1 -11   3      823.19      789.74     35.33 o
   2 -11   3      403.74      418.25     18.59 o
   3 -11   3        1.57        0.00      9.57 o
   4 -11   3       36.68       30.32     12.03 o
   5 -11   3       31.80       41.87     11.01 o
   6 -11   3      221.61      222.31     16.11 o
   7 -11   3      213.26      231.55     22.24 o
   8 -11   3      365.13      424.65     57.72 o
   9 -11   3       37.90       24.62     11.55 o
  -7 -10   3       48.86       22.29     11.75 o
  -6 -10   3      112.09      114.41     14.43 o
  -5 -10   3       95.01      126.98     14.83 o
  -4 -10   3      459.48      446.36     23.37 o
  -3 -10   3       19.82       10.96      7.90 o
  -2 -10   3      108.71      164.17     26.27 o
  -1 -10   3      325.61      259.11     16.64 o
   0 -10   3      105.53       91.83     14.28 o
   1 -10   3      571.62      605.77     24.26 o
   2 -10   3      314.32      274.97     18.27 o
   3 -10   3     1831.27     1704.19     47.29 o
   4 -10   3      749.83      656.02     30.42 o
   5 -10   3      741.82      767.50     21.86 o
   6 -10   3        0.82        2.28      7.24 o
   7 -10   3       47.33       49.23     13.52 o
   8 -10   3       13.88        7.19     12.73 o
   9 -10   3        0.44        0.00     13.77 o
  10 -10   3       94.37      116.93     30.35 o
  -8  -9   3       42.95       37.88     10.07 o
  -7  -9   3      414.91      453.86     29.68 o
  -6  -9   3       16.68        4.57      9.13 o
  -5  -9   3      319.47      327.93     24.09 o
  -4  -9   3       15.49       25.24      8.83 o
  -3  -9   3      416.63      415.37     21.42 o
  -2  -9   3       83.06      123.40     11.36 o
  -1  -9   3       48.92       64.44     14.18 o
   0  -9   3      330.65      304.02     14.05 o
   1  -9   3       41.88       87.56     13.69 o
   2  -9   3     2835.23     2655.40     75.75 o
   3  -9   3       49.73       56.99      8.82 o
   4  -9   3      685.47      725.00     20.54 o
   5  -9   3       19.98       26.23      8.91 o
   6  -9   3      277.47      281.06     14.64 o
   7  -9   3      315.59      369.77     26.59 o
   8  -9   3       80.09       82.44     15.20 o
   9  -9   3      468.07      391.48     53.90 o
  10  -9   3      140.16      175.28     30.82 o
  -8  -8   3      180.91      147.34     11.62 o
  -7  -8   3       95.58       90.88     11.50 o
  -6  -8   3      190.32      190.69     13.85 o
  -5  -8   3      630.80      690.05     24.50 o
  -4  -8   3       76.14       99.46     24.52 o
  -3  -8   3      252.43      231.25     15.10 o
  -2  -8   3      529.62      554.30     17.18 o
  -1  -8   3        5.07       17.28     12.41 o
   0  -8   3        2.82        6.49      6.32 o
   1  -8   3     1496.47     1374.12     29.83 o
   2  -8   3     1285.14     1282.97     28.90 o
   3  -8   3      179.14      206.31     12.67 o
   4  -8   3      332.55      330.77     15.32 o
   5  -8   3      532.21      508.91     15.22 o
   6  -8   3     1241.75     1136.55     51.70 o
   7  -8   3        1.46        0.00      7.04 o
   8  -8   3      110.86      103.92     13.64 o
   9  -8   3        1.48        1.19      4.53 o
  10  -8   3       36.92        0.00     17.00 o
  -9  -7   3        1.06       17.90     18.35 o
  -8  -7   3       31.49       67.60     28.34 o
  -7  -7   3       11.29       20.07     10.50 o
  -6  -7   3      738.24      654.14     20.29 o
  -5  -7   3      225.98      226.54     12.70 o
  -4  -7   3      424.13      475.41     24.10 o
  -3  -7   3      693.55      709.28     18.43 o
  -2  -7   3       44.03       39.33      9.06 o
  -1  -7   3      609.90      680.65     16.34 o
   0  -7   3      355.36      411.80     22.56 o
   1  -7   3        3.90        4.99      4.82 o
   2  -7   3      282.65      297.21     14.01 o
   3  -7   3     2990.73     3135.51     56.81 o
   4  -7   3     1878.36     1954.14     39.69 o
   5  -7   3     1478.39     1460.65     51.08 o
   6  -7   3       16.68       26.73      8.21 o
   7  -7   3        7.55        0.00      6.23 o
   8  -7   3      215.71      204.96     28.09 o
   9  -7   3       69.15       37.32     37.87 o
  10  -7   3      155.41      138.09     25.75 o
  11  -7   3        2.20        0.00     23.36 o
  -9  -6   3       18.35        0.00     16.42 o
  -8  -6   3       43.78       19.32     12.42 o
  -7  -6   3     1135.09     1206.25     26.43 o
  -6  -6   3      674.29      617.91     21.59 o
  -5  -6   3      151.22      140.70     10.19 o
  -4  -6   3       22.31       31.47      7.24 o
  -3  -6   3        3.35        2.35      8.44 o
  -2  -6   3     2704.47     3017.83     52.37 o
  -1  -6   3      525.90      619.60     12.71 o
   0  -6   3       49.74       40.54      7.10 o
   1  -6   3     1094.12     1228.00     30.82 o
   2  -6   3      562.03      583.96     26.95 o
   3  -6   3      213.12      256.51     20.44 o
   4  -6   3      636.19      728.28     16.48 o
   5  -6   3      439.82      474.59     17.98 o
   6  -6   3      328.87      338.19     17.44 o
   7  -6   3     1085.85      986.53     22.16 o
   8  -6   3       38.63       43.81      6.53 o
   9  -6   3     1107.61     1220.52     42.17 o
  10  -6   3       81.57       76.20     18.21 o
  11  -6   3      245.22      320.49     44.22 o
 -10  -5   3      234.13      242.93     30.84 o
  -9  -5   3        7.92        0.00     15.73 o
  -8  -5   3      185.08      139.87     21.92 o
  -7  -5   3        4.82        1.73      8.36 o
  -6  -5   3       81.83       89.39     10.11 o
  -5  -5   3      132.47      113.09      8.61 o
  -4  -5   3      293.54      338.64     11.43 o
  -3  -5   3     3118.44     3048.54     66.24 o
  -2  -5   3     2115.14     2068.64     28.27 o
  -1  -5   3     1196.02     1152.98     18.23 o
   0  -5   3        7.25        4.83      4.94 o
   1  -5   3       52.35       41.84      6.37 o
   2  -5   3      516.58      524.51     14.10 o
   3  -5   3     3548.00     3350.82     87.50 o
   4  -5   3      634.70      629.53     15.03 o
   5  -5   3     1485.51     1384.42     35.45 o
   6  -5   3     2169.72     2347.41     43.60 o
   7  -5   3      526.45      479.77     33.87 o
   8  -5   3       67.65       41.07     13.05 o
   9  -5   3      221.05      220.59     40.15 o
  10  -5   3       31.50       52.60     20.57 o
  11  -5   3      101.30      248.48     60.74 o
 -10  -4   3       14.03        0.00     17.08 o
  -9  -4   3        9.83       27.86     18.27 o
  -8  -4   3      380.21      363.52     28.48 o
  -7  -4   3       20.47        2.99      5.36 o
  -6  -4   3     1997.15     2016.10     85.99 o
  -5  -4   3      659.18      716.64     14.35 o
  -4  -4   3     7486.51     8066.98    123.30 o
  -3  -4   3     2913.80     3217.81     50.26 o
  -2  -4   3      489.92      424.80     10.14 o
  -1  -4   3       39.44       22.48      3.71 o
   0  -4   3      133.99      119.99      5.70 o
   1  -4   3      361.94      468.76     13.61 o
   2  -4   3      463.14      335.13     10.99 o
   3  -4   3     4854.89     5085.18    175.89 o
   4  -4   3      574.84      547.45     17.56 o
   5  -4   3       25.32       32.80      6.87 o
   6  -4   3       28.09       27.90      4.55 o
   7  -4   3        7.31       17.45     12.96 o
   8  -4   3      397.64      436.13     45.95 o
   9  -4   3       88.63      110.37     41.82 o
  10  -4   3      315.83      381.64     30.50 o
  11  -4   3       72.52       87.28     40.68 o
 -11  -3   3        1.53        0.77     15.03 o
 -10  -3   3       26.09       19.73     17.88 o
  -9  -3   3      654.12      653.43     37.70 o
  -8  -3   3      466.76      462.42     46.62 o
  -7  -3   3     2088.39     1837.99     83.21 o
  -6  -3   3      430.91      468.49     29.27 o
  -5  -3   3      690.11      638.96     16.72 o
  -4  -3   3      374.15      381.50      9.28 o
  -3  -3   3      341.96      317.24      7.37 o
  -2  -3   3     2205.95     2102.54     29.09 o
  -1  -3   3     4961.45     5251.98     68.82 o
   0  -3   3     5292.67     5144.36     64.68 o
   1  -3   3      111.91       97.13      8.76 o
   2  -3   3      519.10      504.40     11.92 o
   3  -3   3      943.23      835.95     56.98 o
   4  -3   3      368.61      361.21     11.00 o
   5  -3   3      467.51      442.71     16.47 o
   6  -3   3      386.82      412.09     71.16 o
   7  -3   3     1737.94     1763.40     70.39 o
   8  -3   3      758.99      765.50     50.43 o
   9  -3   3      161.77      168.94     21.56 o
  10  -3   3        0.43        0.00     15.61 o
  11  -3   3        0.75       11.65     21.06 o
 -11  -2   3       13.55       17.40     16.78 o
 -10  -2   3      386.68      381.22     27.68 o
  -9  -2   3      358.85      398.40     29.68 o
  -8  -2   3      924.63      969.85     63.40 o
  -7  -2   3      206.30      197.12      7.67 o
  -6  -2   3       88.49       87.03     14.50 o
  -5  -2   3     2373.26     2434.00     50.44 o
  -4  -2   3     3119.24     3064.69     52.73 o
  -3  -2   3     4018.26     3895.73     80.36 o
  -2  -2   3      783.83      841.44     15.30 o
  -1  -2   3     1568.54     1701.93     18.39 o
   0  -2   3      277.85      158.73      4.50 o
   1  -2   3       21.40       22.91      4.24 o
   2  -2   3      911.49      747.15     16.40 o
   3  -2   3       22.77       30.15      3.70 o
   4  -2   3      203.35      297.76     29.87 o
   5  -2   3       30.03        9.62     10.70 o
   6  -2   3     1311.98     1180.76     66.03 o
   7  -2   3      282.13      289.04     26.05 o
   8  -2   3       24.68       20.04     12.28 o
   9  -2   3       78.97       53.09     15.63 o
  10  -2   3        0.00        0.00     17.81 o
  11  -2   3      114.61      158.14     43.03 o
 -11  -1   3       92.88      101.85     22.27 o
 -10  -1   3       67.19       81.78     31.78 o
  -9  -1   3       79.18      143.54     38.87 o
  -8  -1   3      577.37      585.02     40.70 o
  -7  -1   3      269.96      251.62      8.35 o
  -6  -1   3     1426.25     1391.89     28.07 o
  -5  -1   3      104.31       88.46      5.96 o
  -4  -1   3     6548.73     6423.75    125.37 o
  -3  -1   3     1225.63     1049.13     25.15 o
  -2  -1   3      157.62      119.35      7.46 o
  -1  -1   3     1750.09     1590.72     43.77 o
   0  -1   3      136.58      127.13      3.39 o
   1  -1   3     3956.05     4382.74     62.41 o
   2  -1   3     2086.08     2339.21     48.37 o
   3  -1   3       17.06       21.53      3.40 o
   4  -1   3       28.19       46.39     11.57 o
   5  -1   3      307.20      317.69     33.56 o
   6  -1   3       79.40       64.32     15.61 o
   7  -1   3        0.31       13.33     14.68 o
   8  -1   3     1237.42     1176.99     52.95 o
   9  -1   3      206.68      193.55     28.78 o
  10  -1   3      294.20      304.14     31.81 o
  11  -1   3        1.75        0.00     18.11 o
 -11   0   3      194.51      165.90     24.18 o
 -10   0   3       12.28        4.17     11.22 o
  -9   0   3      910.42      773.10    107.34 o
  -8   0   3      162.82      172.67     10.76 o
  -7   0   3      835.67      731.35     16.76 o
  -6   0   3       59.64       60.72     12.15 o
  -5   0   3      434.45      448.46     13.30 o
  -4   0   3     1628.38     1653.04     75.51 o
  -3   0   3     3418.48     3132.61     88.17 o
  -2   0   3     4146.25     3805.38    113.29 o
  -1   0   3     2312.78     1695.98     24.04 o
   0   0   3    15464.66    14570.89    327.25 o
   1   0   3     6399.88     7414.09    144.39 o
   2   0   3    14885.01    13707.88    459.34 o
   3   0   3      156.02      173.59     13.33 o
   4   0   3      285.39      296.07     14.99 o
   5   0   3       11.50       17.11     11.96 o
   6   0   3        9.81       10.48     13.20 o
   7   0   3      508.92      519.53     32.56 o
   8   0   3       27.73       32.84     31.58 o
   9   0   3      698.13      728.91     46.51 o
  10   0   3        9.58        0.00     40.58 o
 -12   1   3      195.70      186.28     38.58 o
 -11   1   3      223.83      257.32     24.16 o
 -10   1   3      758.34      801.44    105.66 o
  -9   1   3        1.38        4.59      4.14 o
  -8   1   3      914.82      921.27     22.00 o
  -7   1   3       59.78       41.88      4.49 o
  -6   1   3      556.82      568.66     13.78 o
  -5   1   3     5517.82     5367.63    150.00 o
  -4   1   3     1127.53     1092.15     31.27 o
  -3   1   3       84.64      197.15     17.09 o
  -2   1   3      126.31       58.03      7.79 o
  -1   1   3      967.48      921.65     16.16 o
   0   1   3     1176.40      851.31     35.15 o
   1   1   3     6354.97     5075.74    103.48 o
   2   1   3    17137.99    16533.74    420.99 o
   3   1   3      470.84      635.60     18.82 o
   4   1   3      561.43      715.57     24.96 o
   5   1   3      201.92      208.52     17.77 o
   6   1   3      850.42      881.28     39.71 o
   7   1   3      159.93      265.83     43.65 o
   8   1   3      365.63      350.71     52.76 o
   9   1   3      207.16      213.12     31.42 o
  10   1   3        3.56       29.35     22.42 o
 -12   2   3      112.19      210.15     96.08 o
 -11   2   3      271.41      307.02     65.20 o
 -10   2   3      388.31      449.36     34.87 o
  -9   2   3      135.20      135.08      6.53 o
  -8   2   3      301.75      236.70     50.43 o
  -7   2   3       21.65       18.45     12.57 o
  -6   2   3     4126.37     4334.58    124.62 o
  -5   2   3     6839.88     7115.14    211.19 o
  -4   2   3     7980.74     7710.30    249.94 o
  -3   2   3     5012.45     4936.15     92.70 o
  -2   2   3     6298.17     6420.34    132.44 o
  -1   2   3    12744.85    12342.02    280.33 o
   0   2   3     3565.04     2584.91     54.67 o
   1   2   3     6216.43     5771.36    129.77 o
   2   2   3     7471.91     6632.66    146.10 o
   3   2   3     1547.98     1316.05     44.22 o
   4   2   3       20.31        9.06     11.08 o
   5   2   3      744.21      785.12     17.51 o
   6   2   3      515.07      453.87     83.44 o
   7   2   3      317.47      326.26     47.79 o
   8   2   3      759.77      684.34     73.57 o
   9   2   3       57.41       71.02     25.88 o
  10   2   3      168.66      159.75     32.73 o
 -12   3   3       20.33       20.62     19.74 o
 -11   3   3       64.76       66.68     19.84 o
 -10   3   3       19.41       24.85      3.75 o
  -9   3   3     1742.19     1689.03    213.82 o
  -8   3   3      223.51      199.54     22.97 o
  -7   3   3      381.39      373.85     24.21 o
  -6   3   3      146.81      152.72     27.48 o
  -5   3   3     1689.70     1630.17     38.88 o
  -4   3   3     6853.52     6834.71    140.94 o
  -3   3   3     1643.61     1549.27     31.09 o
  -2   3   3    19156.58    18680.07    489.79 o
  -1   3   3      149.54      241.69     13.97 o
   0   3   3     1588.77     1248.84     42.54 o
   1   3   3      454.50      587.09     21.82 o
   2   3   3     1981.87     2011.78     41.76 o
   3   3   3      653.19      930.92     25.01 o
   4   3   3       14.29        5.79      8.49 o
   5   3   3     1077.74     1023.41     32.19 o
   6   3   3      211.66      244.67     36.94 o
   7   3   3      327.28      218.99     58.99 o
   8   3   3       96.33       71.92     42.46 o
   9   3   3      119.71      129.23     48.97 o
 -12   4   3       97.88      141.21     33.64 o
 -11   4   3        0.52        0.00     16.28 o
 -10   4   3       42.70       24.11      9.94 o
  -9   4   3        5.27       41.70     33.62 o
  -8   4   3       35.03       46.98     17.69 o
  -7   4   3      305.56      274.84     22.58 o
  -6   4   3      245.77      205.01     15.45 o
  -5   4   3     1554.12     1415.96     43.30 o
  -4   4   3     7547.26     7251.43    276.56 o
  -3   4   3    12397.81    12053.13    295.41 o
  -2   4   3      337.44      375.14     14.39 o
  -1   4   3     6028.54     5826.64    118.94 o
   0   4   3      458.13      499.33     17.30 o
   1   4   3      134.22       98.87     17.16 o
   2   4   3       28.13       28.32      8.86 o
   3   4   3        0.59       27.91      9.74 o
   4   4   3     5459.86     5747.40    143.71 o
   5   4   3      285.97      348.58     18.28 o
   6   4   3       13.69       14.90      7.84 o
   7   4   3      382.67      278.94     52.14 o
   8   4   3        8.82        0.00     10.96 o
   9   4   3       32.10       52.45     41.85 o
 -12   5   3       18.56        1.74     14.52 o
 -11   5   3       53.76       31.11     62.29 o
 -10   5   3        7.98       21.25     19.94 o
  -9   5   3        5.39        0.00     31.11 o
  -8   5   3     1954.29     2039.66     75.34 o
  -7   5   3       96.49      103.83     12.46 o
  -6   5   3      115.22      112.30     14.13 o
  -5   5   3      508.04      501.54     17.74 o
  -4   5   3      959.79     1098.93     26.57 o
  -3   5   3     3369.81     3455.64     69.38 o
  -2   5   3        0.26        0.00      6.58 o
  -1   5   3     5040.29     4576.66    163.56 o
   0   5   3      418.33      405.95     33.86 o
   1   5   3     4922.73     5196.36    210.79 o
   2   5   3     1200.08     1297.37     35.46 o
   3   5   3     1947.24     1928.36     77.54 o
   4   5   3     1025.47      986.80     37.24 o
   5   5   3      414.48      336.06     16.23 o
   6   5   3      399.97      357.01     22.62 o
   7   5   3       53.81       40.20      9.41 o
   8   5   3      240.00      165.28     66.36 o
   9   5   3        3.60       31.07     24.22 o
 -12   6   3        0.03        0.00     16.50 o
 -11   6   3       41.53       52.95     24.93 o
 -10   6   3       13.50       35.64     21.71 o
  -9   6   3      302.68      297.57     49.58 o
  -8   6   3       60.48       52.18     18.85 o
  -7   6   3      565.75      597.26     28.04 o
  -6   6   3       86.14      115.10     18.06 o
  -5   6   3      429.02      409.52     20.59 o
  -4   6   3     1534.93     1295.49     35.53 o
  -3   6   3     2594.14     2724.13     57.64 o
  -2   6   3     3280.93     3388.33     77.97 o
  -1   6   3     1153.83     1142.50     28.45 o
   0   6   3      136.41      132.02     30.17 o
   1   6   3      759.50      667.81     35.93 o
   2   6   3      532.02      553.02     26.39 o
   3   6   3      749.27      809.10     27.78 o
   4   6   3       82.95      121.12     12.12 o
   5   6   3     1297.80     1365.18     92.56 o
   6   6   3       17.64       19.78      8.14 o
   7   6   3       52.43       59.54     10.15 o
   8   6   3       19.20       28.36     16.08 o
 -11   7   3        9.07        0.00     20.95 o
 -10   7   3      814.50      825.73     50.99 o
  -9   7   3        0.64       25.01     18.89 o
  -8   7   3      303.82      282.29     26.00 o
  -7   7   3      400.25      456.01     35.67 o
  -6   7   3        1.70        5.67      9.46 o
  -5   7   3     2428.07     2322.59     81.48 o
  -4   7   3       36.98       53.22     13.03 o
  -3   7   3     2304.09     2168.05     66.01 o
  -2   7   3      119.00      207.86     23.76 o
  -1   7   3       74.92       60.47     19.09 o
   0   7   3      199.39      218.91     18.49 o
   1   7   3      134.97      176.69     26.04 o
   2   7   3     1191.87     1354.88     47.64 o
   3   7   3       40.50       33.48     12.21 o
   4   7   3      538.92      431.34     23.68 o
   5   7   3      141.02      153.98     40.47 o
   6   7   3      263.35      237.56     61.26 o
   7   7   3       44.68       50.24     13.05 o
   8   7   3       16.33       20.45     21.30 o
 -11   8   3       48.41       40.96     43.07 o
 -10   8   3       34.28       45.12     22.96 o
  -9   8   3       81.17      139.97     17.94 o
  -8   8   3      299.03      315.60     21.01 o
  -7   8   3       16.71        0.00     13.09 o
  -6   8   3      170.17      191.44     16.54 o
  -5   8   3      119.89      110.23     16.44 o
  -4   8   3      269.37      301.90     17.40 o
  -3   8   3      178.58      212.53     22.61 o
  -2   8   3      632.62      657.98     29.46 o
  -1   8   3     3005.69     2918.82     69.20 o
   0   8   3      476.33      483.23     22.12 o
   1   8   3     1489.85     1574.75    116.23 o
   2   8   3       89.69      116.79     17.13 o
   3   8   3        1.42        0.00     11.13 o
   4   8   3        1.09        0.03      9.23 o
   5   8   3       41.92       57.46     15.40 o
   6   8   3      113.50      123.63     14.31 o
   7   8   3       81.17       93.86     16.65 o
 -11   9   3       23.95       28.58     25.83 o
 -10   9   3       63.50       32.01     39.65 o
  -9   9   3      431.48      419.18     57.48 o
  -8   9   3       95.14      105.66     29.01 o
  -7   9   3      174.18      214.35     18.76 o
  -6   9   3       92.51       61.37     13.51 o
  -5   9   3       93.41       56.03     22.56 o
  -4   9   3      863.45      835.45     29.73 o
  -3   9   3       36.78       40.95     11.93 o
  -2   9   3     1795.23     1814.75     56.07 o
  -1   9   3      130.14       89.34     22.30 o
   0   9   3     1932.38     1829.82     81.38 o
   1   9   3      114.46       91.64     18.65 o
   2   9   3      107.46      149.85     20.82 o
   3   9   3      438.87      454.53     26.59 o
   4   9   3       55.35       53.00     11.25 o
   5   9   3       59.80       51.64     12.11 o
   6   9   3       14.68        2.41     11.69 o
 -10  10   3      182.97      305.01     61.45 o
  -9  10   3       42.33       47.40     28.34 o
  -8  10   3       40.10       47.62     18.68 o
  -7  10   3      250.88      256.46     21.25 o
  -6  10   3      820.47      849.60     39.15 o
  -5  10   3      555.84      552.17     42.11 o
  -4  10   3        5.54        9.19     13.43 o
  -3  10   3      170.78      170.78     17.32 o
  -2  10   3      109.53      127.19     30.67 o
  -1  10   3      323.74      325.89     27.57 o
   0  10   3      429.03      448.87     24.74 o
   1  10   3      303.28      255.59     20.84 o
   2  10   3      452.19      476.63     26.62 o
   3  10   3        1.13       22.61     14.33 o
   4  10   3      166.18      142.82     16.69 o
   5  10   3        4.51        6.52     10.34 o
 -10  11   3      116.51      142.85     22.90 o
  -9  11   3       23.96        0.00     17.13 o
  -8  11   3      138.59      134.95     29.71 o
  -7  11   3       20.80        5.56     36.88 o
  -6  11   3      416.61      398.34     25.20 o
  -5  11   3        2.42        0.48     17.07 o
  -4  11   3        4.34        5.59     14.90 o
  -3  11   3      152.23      138.17     21.00 o
  -2  11   3       55.32       44.21     14.10 o
  -1  11   3      309.29      266.44     20.81 o
   0  11   3      424.66      469.76     42.61 o
   1  11   3      549.34      583.14     49.66 o
   2  11   3        0.07        0.00     14.98 o
   3  11   3       41.62       27.13     14.48 o
   4  11   3        4.42       14.20     15.92 o
   5  11   3       25.64       48.31     16.59 o
  -9  12   3        0.90        0.00     26.67 o
  -8  12   3       10.28        3.83     16.93 o
  -7  12   3       75.48       52.26     17.34 o
  -6  12   3       16.84       37.42     15.66 o
  -5  12   3      142.49      123.71     42.69 o
  -4  12   3      388.39      485.23     37.74 o
  -3  12   3      151.63      160.28     58.61 o
  -2  12   3       16.35       26.40     14.17 o
  -1  12   3       15.28        1.02     14.34 o
   0  12   3       93.10      181.97     22.71 o
   1  12   3        6.26       11.37     11.85 o
   2  12   3       29.51       22.71     14.52 o
   3  12   3       35.78       30.33     16.49 o
  -8  13   3       11.92       11.31     26.24 o
  -7  13   3       46.04       33.69     20.65 o
  -6  13   3       33.29       10.17     18.51 o
  -5  13   3       50.82       73.49     21.93 o
  -4  13   3      294.72      338.01     31.67 o
  -3  13   3       22.72       18.85     25.57 o
  -2  13   3        6.49       29.19     19.02 o
  -1  13   3       90.15      110.28     23.48 o
   0  13   3       29.11       21.47     14.86 o
   1  13   3       75.31       56.28     20.78 o
   2  13   3      111.46      118.49     17.61 o
  -7  14   3       38.42       50.61     19.17 o
  -6  14   3        4.70        0.00     15.19 o
  -5  14   3       20.10        0.60     34.69 o
  -4  14   3       40.76       77.85     19.14 o
  -3  14   3      194.79      174.60     23.10 o
  -2  14   3       45.56       43.36     17.44 o
  -1  14   3       96.88      130.21     20.86 o
   0  14   3       25.65       22.47     17.15 o
   1  14   3       32.80       14.56     15.37 o
  -5  15   3        0.89        0.00     27.85 o
  -4  15   3       87.31       84.55     24.66 o
  -3  15   3       45.51       53.25     19.32 o
  -2  15   3       51.28       44.30     16.40 o
  -1 -15   4        3.87       23.64     13.72 o
   0 -15   4       52.03       34.05     20.82 o
   1 -15   4       33.65       29.18     17.53 o
   2 -15   4       20.56        5.74     10.34 o
   3 -15   4       45.26       26.19     16.68 o
   4 -15   4      193.55      174.99     19.19 o
   5 -15   4      165.61      204.51     21.01 o
   6 -15   4       81.74       49.26     15.96 o
  -3 -14   4       18.10       21.07     13.14 o
  -2 -14   4        6.77       11.53     11.87 o
  -1 -14   4       12.95       22.02     16.23 o
   0 -14   4      805.23      781.96     33.74 o
   1 -14   4        0.42        8.02     12.92 o
   2 -14   4      377.01      401.65     28.18 o
   3 -14   4      110.41      172.37     19.14 o
   4 -14   4      127.03      150.85     23.68 o
   5 -14   4        0.00        0.00     19.10 o
   6 -14   4        2.25        0.00     11.68 o
   7 -14   4       60.24       68.52     18.20 o
  -4 -13   4        2.60        0.00     11.44 o
  -3 -13   4        2.30        0.00     15.68 o
  -2 -13   4      129.29      159.27     17.98 o
  -1 -13   4      696.55      719.21     30.02 o
   0 -13   4       12.93        0.00      8.49 o
   1 -13   4      396.78      442.83     30.02 o
   2 -13   4       78.33       70.17     16.89 o
   3 -13   4       23.96       25.78     10.88 o
   4 -13   4       67.16       47.26     11.90 o
   5 -13   4      151.39      165.45     31.63 o
   6 -13   4      711.97      714.88     29.26 o
   7 -13   4      207.20      191.53     29.24 o
   8 -13   4       92.55      149.89     18.59 o
  -5 -12   4        5.85        2.66      9.35 o
  -4 -12   4      263.52      249.79     22.69 o
  -3 -12   4       64.45      104.15     15.58 o
  -2 -12   4      554.25      512.83     19.33 o
  -1 -12   4        0.13        3.25     10.31 o
   0 -12   4       69.54       87.92     16.50 o
   1 -12   4     1069.28     1032.56     31.16 o
   2 -12   4        0.58        1.93     10.42 o
   3 -12   4      458.25      456.30     22.75 o
   4 -12   4       15.52        0.00     10.76 o
   5 -12   4       22.38       12.20      9.08 o
   6 -12   4        7.17       21.11      9.80 o
   7 -12   4      126.85      137.44     21.97 o
   8 -12   4        7.06        0.00     14.15 o
   9 -12   4        5.64       15.94     11.64 o
  -6 -11   4        0.13        4.08     11.85 o
  -5 -11   4       90.24      126.87     43.07 o
  -4 -11   4      184.86      190.85     13.34 o
  -3 -11   4        8.18        9.01     11.38 o
  -2 -11   4       76.97       62.65     14.03 o
  -1 -11   4        1.18        0.20     10.61 o
   0 -11   4      996.56     1026.83     28.97 o
   1 -11   4      130.99      145.66     31.57 o
   2 -11   4      672.83      706.95     48.73 o
   3 -11   4      655.95      663.76     31.17 o
   4 -11   4      413.81      381.79     18.28 o
   5 -11   4      172.65      207.85     13.56 o
   6 -11   4      214.47      252.74     14.73 o
   7 -11   4      247.16      290.76     24.28 o
   8 -11   4       18.73        7.23     11.95 o
   9 -11   4      435.46      321.81    120.45 o
  -7 -10   4        0.83        6.90      9.75 o
  -6 -10   4       33.39       22.54      9.32 o
  -5 -10   4      329.91      291.49     20.56 o
  -4 -10   4        1.40        8.73      8.60 o
  -3 -10   4      275.80      302.09     22.01 o
  -2 -10   4      126.01      144.64     22.86 o
  -1 -10   4      181.31      185.03     15.83 o
   0 -10   4       34.26       57.75     12.51 o
   1 -10   4      262.07      259.38     12.73 o
   2 -10   4        0.19        0.16      8.14 o
   3 -10   4       49.72       35.00     14.02 o
   4 -10   4      572.50      554.89     18.96 o
   5 -10   4      283.75      270.23     17.80 o
   6 -10   4       10.96        4.33      7.33 o
   7 -10   4       57.01       67.89     17.19 o
   8 -10   4      597.83      562.40     36.30 o
   9 -10   4        1.91        0.00      9.48 o
  10 -10   4        0.75        9.37     21.76 o
  -8  -9   4       13.75       17.24      8.71 o
  -7  -9   4       21.07       24.24      9.96 o
  -6  -9   4      438.79      491.93     21.07 o
  -5  -9   4        0.72        0.00      7.98 o
  -4  -9   4      827.71      830.30     23.81 o
  -3  -9   4        9.77        0.00      9.30 o
  -2  -9   4      740.85      780.57     26.94 o
  -1  -9   4      578.35      612.02     23.78 o
   0  -9   4      145.83      165.45     15.17 o
   1  -9   4      509.23      481.36     27.46 o
   2  -9   4       12.98       33.89      9.17 o
   3  -9   4     1867.12     1800.49     51.30 o
   4  -9   4      881.27      848.12     25.45 o
   5  -9   4     1545.01     1532.08     34.58 o
   6  -9   4        1.21        3.51     13.68 o
   7  -9   4        6.53       22.80      8.82 o
   8  -9   4        1.74       11.36      8.57 o
   9  -9   4       35.01       25.19     25.89 o
  10  -9   4      288.51      359.94     37.93 o
  -9  -8   4       93.63       64.25     27.35 o
  -8  -8   4       32.18       25.66     10.09 o
  -7  -8   4      352.61      383.52     32.10 o
  -6  -8   4        4.11        0.00      8.06 o
  -5  -8   4       99.85      118.98     11.72 o
  -4  -8   4       47.51       54.34     14.28 o
  -3  -8   4     1316.47     1330.35     31.36 o
  -2  -8   4     1458.65     1370.92     28.32 o
  -1  -8   4        5.79        0.75      6.54 o
   0  -8   4      656.73      739.45     15.98 o
   1  -8   4      716.43      699.22     20.04 o
   2  -8   4     2443.09     2435.17     55.44 o
   3  -8   4       63.58       69.40      8.09 o
   4  -8   4     1178.05     1043.19     23.44 o
   5  -8   4      282.20      271.73     22.59 o
   6  -8   4      158.28      137.22     12.58 o
   7  -8   4      254.32      244.06     21.80 o
   8  -8   4        5.95        0.00     29.15 o
   9  -8   4      175.39      135.43     65.65 o
  10  -8   4       41.61      106.71     21.20 o
  -9  -7   4        0.91        0.00     16.53 o
  -8  -7   4      389.99      385.48     39.25 o
  -7  -7   4        8.01        0.00     10.75 o
  -6  -7   4      113.27      133.33      9.67 o
  -5  -7   4      314.00      313.56     19.41 o
  -4  -7   4        1.83        5.28      6.48 o
  -3  -7   4     1027.17     1135.63     21.21 o
  -2  -7   4       37.40       36.47      6.88 o
  -1  -7   4     1352.36     1338.11     24.32 o
   0  -7   4       12.68       11.70      7.07 o
   1  -7   4       20.87       25.50      8.09 o
   2  -7   4     1329.98     1367.26     25.11 o
   3  -7   4        0.82       13.57      6.80 o
   4  -7   4     3158.92     3157.95     78.97 o
   5  -7   4     2027.27     2093.63     59.90 o
   6  -7   4     2509.84     2533.44     84.42 o
   7  -7   4      183.18      140.12     12.65 o
   8  -7   4      378.44      368.17    114.06 o
   9  -7   4       66.88       58.10     24.63 o
  10  -7   4       42.16       59.75     21.35 o
 -10  -6   4       14.53       16.02     18.96 o
  -9  -6   4       19.45       12.60     16.56 o
  -8  -6   4       56.78       70.99     21.50 o
  -7  -6   4        1.54       12.16      8.00 o
  -6  -6   4      361.87      391.10     20.31 o
  -5  -6   4      263.18      252.60     20.95 o
  -4  -6   4     1086.50     1074.28     26.64 o
  -3  -6   4      610.00      685.95     22.00 o
  -2  -6   4      280.63      283.90      7.65 o
  -1  -6   4     3701.18     3714.10     50.37 o
   0  -6   4      460.32      466.21     10.18 o
   1  -6   4     2437.43     2313.16     35.57 o
   2  -6   4      280.50      257.63     10.85 o
   3  -6   4     3568.59     3325.44     57.44 o
   4  -6   4     1366.23     1418.42     28.97 o
   5  -6   4      245.51      271.92     17.44 o
   6  -6   4       34.92       53.94      9.58 o
   7  -6   4        5.58        6.48      7.33 o
   8  -6   4      894.24      741.03     69.14 o
   9  -6   4       38.11       66.94     26.61 o
  10  -6   4      159.62      273.61     30.08 o
  11  -6   4        1.68        0.00     20.76 o
 -10  -5   4       19.04        0.00     14.90 o
  -9  -5   4      129.74      195.14     23.50 o
  -8  -5   4      124.27      124.63     19.60 o
  -7  -5   4      320.96      319.33     16.95 o
  -6  -5   4       95.07      113.50      7.86 o
  -5  -5   4     2662.72     2777.17     40.97 o
  -4  -5   4      216.64      195.67      9.84 o
  -3  -5   4      540.98      596.29     11.41 o
  -2  -5   4       10.82       22.58      4.07 o
  -1  -5   4     1421.69     1338.92     18.22 o
   0  -5   4     2036.93     2118.97     31.19 o
   1  -5   4     1287.53     1388.79     24.19 o
   2  -5   4     2466.39     2647.57     36.18 o
   3  -5   4       90.59       56.88     11.33 o
   4  -5   4      301.37      292.76     11.31 o
   5  -5   4      432.43      396.77     12.57 o
   6  -5   4     1158.37     1001.42     25.64 o
   7  -5   4     2795.25     2667.04     46.81 o
   8  -5   4      262.44      280.81     33.18 o
   9  -5   4      256.88      242.45     25.86 o
  10  -5   4        2.54        0.00     27.25 o
  11  -5   4      163.57      172.19     36.07 o
 -10  -4   4       74.43       54.08     20.75 o
  -9  -4   4       33.42       37.08     18.11 o
  -8  -4   4       18.74       15.10     24.45 o
  -7  -4   4       39.79       36.82      7.39 o
  -6  -4   4      103.88      104.51     10.51 o
  -5  -4   4     1699.43     1760.76     26.49 o
  -4  -4   4      366.72      378.93      8.27 o
  -3  -4   4      150.96      167.19      7.07 o
  -2  -4   4      567.02      623.15     12.23 o
  -1  -4   4      216.94      241.27      5.94 o
   0  -4   4      143.89      140.46      6.18 o
   1  -4   4      123.34      102.29      9.85 o
   2  -4   4     2136.23     2184.34     52.60 o
   3  -4   4      430.19      387.93     12.83 o
   4  -4   4      654.52      706.76     20.04 o
   5  -4   4      139.76      168.14      9.17 o
   6  -4   4     2904.70     2823.48     68.29 o
   7  -4   4      189.52      208.56     27.20 o
   8  -4   4       75.47      111.97     27.24 o
   9  -4   4       23.47       24.87     23.08 o
  10  -4   4        5.08        0.00     16.27 o
  11  -4   4      257.05      306.15     28.60 o
 -11  -3   4      412.25      441.83     26.79 o
 -10  -3   4        6.61        0.71     14.21 o
  -9  -3   4        0.20       14.34     25.82 o
  -8  -3   4       69.38       91.63     18.21 o
  -7  -3   4       18.70       27.97      6.47 o
  -6  -3   4      162.95      146.56     20.08 o
  -5  -3   4       62.28       86.28      6.12 o
  -4  -3   4     5481.33     5577.26     92.33 o
  -3  -3   4     1439.30     1403.77     22.32 o
  -2  -3   4      845.24      871.98     11.64 o
  -1  -3   4      432.09      379.10      8.63 o
   0  -3   4      439.13      356.81      8.09 o
   1  -3   4     3222.79     3284.80     44.79 o
   2  -3   4      191.93      221.17      7.04 o
   3  -3   4      458.73      432.77      9.93 o
   4  -3   4     1067.49     1072.79     17.43 o
   5  -3   4     3069.93     3031.36     69.01 o
   6  -3   4        1.22        5.52      8.62 o
   7  -3   4       35.63       46.73     12.32 o
   8  -3   4      314.32      311.91     25.11 o
   9  -3   4      133.80      148.79     37.78 o
  10  -3   4      354.27      381.44     48.83 o
  11  -3   4        1.30        6.03     19.26 o
 -11  -2   4      219.05      293.50     26.59 o
 -10  -2   4       51.46       60.40     14.22 o
  -9  -2   4      620.82      698.09     31.64 o
  -8  -2   4      360.24      348.29     18.87 o
  -7  -2   4       94.89       95.22      7.10 o
  -6  -2   4       51.51       74.46      6.82 o
  -5  -2   4     2592.19     2564.81     45.18 o
  -4  -2   4      224.86      226.86      7.89 o
  -3  -2   4      117.97      151.08      6.66 o
  -2  -2   4      404.47      429.39      9.40 o
  -1  -2   4     1147.02      866.24     22.34 o
   0  -2   4      654.67      559.03     12.69 o
   1  -2   4    14413.82    13294.48    247.43 o
   2  -2   4     2867.36     2938.94     45.49 o
   3  -2   4       26.94       25.98      3.49 o
   4  -2   4      243.07      325.52      8.72 o
   5  -2   4     2930.79     2863.97     84.33 o
   6  -2   4      527.92      458.52     27.58 o
   7  -2   4      368.38      406.08     28.70 o
   8  -2   4      577.21      607.26     38.37 o
   9  -2   4      784.85      792.77     34.78 o
  10  -2   4        1.15        0.00     16.91 o
 -11  -1   4       28.73        0.00     15.71 o
 -10  -1   4      400.06      435.92     31.43 o
  -9  -1   4      111.88      106.93     21.22 o
  -8  -1   4     1034.84     1026.02     46.82 o
  -7  -1   4      279.17      276.84     11.66 o
  -6  -1   4       11.98        5.74      5.91 o
  -5  -1   4     4347.26     4501.62     85.79 o
  -4  -1   4      198.90      216.51     10.92 o
  -3  -1   4     8528.05     9014.71    187.87 o
  -2  -1   4       17.67        9.49      5.86 o
  -1  -1   4     1344.33     1249.26     14.66 o
   0  -1   4       26.16       29.03      3.56 o
   1  -1   4       34.66       37.87      9.16 o
   2  -1   4      977.84      855.73     14.44 o
   3  -1   4      570.64      709.78     16.41 o
   4  -1   4      387.55      388.03      7.48 o
   5  -1   4     1165.12     1280.30     44.34 o
   6  -1   4      324.49      242.70     36.53 o
   7  -1   4       15.36       30.57     16.55 o
   8  -1   4        8.09        0.00     14.99 o
   9  -1   4      117.90      102.16     43.23 o
  10  -1   4       35.17       40.49     17.10 o
 -11   0   4       18.73        9.32     15.76 o
 -10   0   4       34.85       28.74      9.69 o
  -9   0   4       19.47       19.68      8.44 o
  -8   0   4      961.83      943.31     21.86 o
  -7   0   4       67.19       57.13      7.57 o
  -6   0   4     3279.86     3192.27     77.29 o
  -5   0   4      528.01      436.92     16.97 o
  -4   0   4      187.82      224.50     11.98 o
  -3   0   4     1305.95     1348.48     49.44 o
  -2   0   4     1598.00     1237.48     25.98 o
  -1   0   4     9941.02     9314.15    190.79 o
   0   0   4     1729.31     1498.95     57.38 o
   1   0   4     5609.65     6498.37    125.81 o
   2   0   4    11048.24    11523.47    271.44 o
   3   0   4     1862.42     1812.94     59.59 o
   4   0   4      146.30      277.11     27.62 o
   5   0   4      109.02      162.53     31.41 o
   6   0   4       36.37       39.68     26.89 o
   7   0   4      317.25      358.09     29.50 o
   8   0   4      168.43      115.50     24.14 o
   9   0   4      126.45      178.16     49.15 o
  10   0   4      198.31      233.15     34.30 o
 -12   1   4       53.02       33.82     15.79 o
 -11   1   4        2.16        0.00     20.98 o
 -10   1   4      191.26      135.32     20.97 o
  -9   1   4     1596.75     1444.18     70.17 o
  -8   1   4        0.72        0.06      5.47 o
  -7   1   4     1809.63     1990.79     47.76 o
  -6   1   4      185.14      238.33     27.66 o
  -5   1   4       13.03       10.84      8.50 o
  -4   1   4     1708.47     1538.46     31.25 o
  -3   1   4      168.75      162.36      7.84 o
  -2   1   4    26674.02    25275.12    721.67 o
  -1   1   4      695.12      722.93     24.52 o
   0   1   4      120.47      243.56     17.40 o
   1   1   4      180.66      166.01     20.77 o
   2   1   4      182.65      137.87     12.62 o
   3   1   4     2625.90     2339.12     53.58 o
   4   1   4     1950.99     1792.87     63.34 o
   5   1   4      265.24      266.94     10.56 o
   6   1   4       40.33       72.22     18.27 o
   7   1   4      308.52      334.54     29.53 o
   8   1   4       65.83       78.84     23.57 o
   9   1   4      213.02      163.39     30.11 o
  10   1   4       39.69       31.07     43.37 o
 -12   2   4      101.22      116.80     23.66 o
 -11   2   4       22.51       32.23     27.74 o
 -10   2   4     1108.68      888.25    126.16 o
  -9   2   4        1.99       12.03      9.46 o
  -8   2   4      434.35      388.69     31.37 o
  -7   2   4     1135.55     1151.11     60.33 o
  -6   2   4     1070.55     1053.25     35.06 o
  -5   2   4     2022.02     2061.10     60.96 o
  -4   2   4     2831.95     2916.97     65.86 o
  -3   2   4     6260.70     6600.42    130.16 o
  -2   2   4     2150.46     2087.32     37.83 o
  -1   2   4     5523.97     4960.37    102.08 o
   0   2   4      357.07      277.47     21.39 o
   1   2   4      228.76      132.54     17.73 o
   2   2   4     4214.77     4530.18     90.13 o
   3   2   4     3259.78     2669.20     61.64 o
   4   2   4     2763.66     2656.29     58.42 o
   5   2   4      125.40      188.71     27.93 o
   6   2   4      351.45      344.09     34.56 o
   7   2   4        0.71        5.87     16.76 o
   8   2   4      231.93      132.62     28.06 o
   9   2   4       11.60        0.00     21.55 o
  10   2   4        4.84       14.66     39.88 o
 -12   3   4       42.39       22.41     23.09 o
 -11   3   4       34.97       30.36     18.24 o
 -10   3   4      798.82      634.21     89.41 o
  -9   3   4      163.02      145.66     23.35 o
  -8   3   4     1550.44     1621.48     83.69 o
  -7   3   4      102.48      107.28     16.59 o
  -6   3   4     3531.60     3212.23    133.21 o
  -5   3   4       77.14       89.60     10.88 o
  -4   3   4     1950.47     2221.96     47.01 o
  -3   3   4     1060.86      824.75     23.07 o
  -2   3   4     3520.36     3066.80     63.97 o
  -1   3   4      238.70      257.57     13.48 o
   0   3   4      209.89      207.52     21.65 o
   1   3   4     2143.92     2226.43     44.76 o
   2   3   4       26.38       79.59     18.33 o
   3   3   4        9.30       11.99     10.91 o
   4   3   4       35.21       19.56     12.07 o
   5   3   4        3.18        0.00      4.59 o
   6   3   4      496.76      380.71     61.37 o
   7   3   4        4.30        5.63      4.94 o
   8   3   4      587.15      599.20     44.75 o
   9   3   4        5.46        0.00     19.45 o
 -12   4   4       45.19       76.64     18.87 o
 -11   4   4      195.26      213.46     21.73 o
 -10   4   4       29.06       23.04     19.83 o
  -9   4   4     1609.57     1708.93     69.99 o
  -8   4   4      353.11      424.41     48.39 o
  -7   4   4      679.31      704.82     32.58 o
  -6   4   4       11.31       31.06      8.88 o
  -5   4   4      122.10      128.11     10.40 o
  -4   4   4     4313.48     4635.51    100.86 o
  -3   4   4     4917.89     4702.24    101.52 o
  -2   4   4     2166.21     2050.53     40.96 o
  -1   4   4      543.19      468.26     23.56 o
   0   4   4      962.35      982.24     24.90 o
   1   4   4       25.05       33.58      9.00 o
   2   4   4       40.77       78.92     13.32 o
   3   4   4     1489.54     1526.59     37.82 o
   4   4   4      292.61      404.95     34.02 o
   5   4   4      258.44      223.51     11.08 o
   6   4   4      201.53      171.94     24.08 o
   7   4   4     1185.65     1277.45     46.12 o
   8   4   4       16.38       27.77     22.91 o
   9   4   4       49.33       64.84     27.41 o
 -12   5   4      198.80      229.40     29.85 o
 -11   5   4        8.67       44.45     40.32 o
 -10   5   4        1.38        8.82     17.95 o
  -9   5   4      435.42      418.80     32.75 o
  -8   5   4      287.83      344.97     46.72 o
  -7   5   4      123.72      176.31     17.52 o
  -6   5   4      328.46      311.67     34.17 o
  -5   5   4     2859.89     2799.96     63.96 o
  -4   5   4      719.68      680.10     23.04 o
  -3   5   4     9172.61     9101.46    216.76 o
  -2   5   4     1226.27     1194.94     28.28 o
  -1   5   4     2526.81     2469.51     58.12 o
   0   5   4     1039.02      894.41     29.04 o
   1   5   4        3.83        0.00      8.30 o
   2   5   4       18.39       18.87      9.84 o
   3   5   4       30.84       31.80     13.72 o
   4   5   4     1532.66     1753.46     55.48 o
   5   5   4       17.90       12.34      9.42 o
   6   5   4      160.98      146.14     23.06 o
   7   5   4      220.58      148.21     19.24 o
   8   5   4       20.47        0.00     24.20 o
 -12   6   4       13.30       25.92     25.36 o
 -11   6   4      112.59      130.43     50.40 o
 -10   6   4      431.25      395.90     59.80 o
  -9   6   4      149.26      173.65     25.91 o
  -8   6   4        8.76       31.38     28.09 o
  -7   6   4     1294.48     1297.27     43.78 o
  -6   6   4     2346.86     2325.48     54.77 o
  -5   6   4        0.37       12.16      8.83 o
  -4   6   4      261.86      225.78     13.77 o
  -3   6   4     1559.97     1419.44     79.21 o
  -2   6   4       22.37        4.43      9.52 o
  -1   6   4      832.40      908.97     61.67 o
   0   6   4      491.85      452.53     18.63 o
   1   6   4     1620.31     1754.78     56.77 o
   2   6   4       13.15       14.14     12.82 o
   3   6   4      936.97      905.09     31.38 o
   4   6   4        0.18        0.00     18.22 o
   5   6   4      723.72      677.86     45.43 o
   6   6   4      619.02      628.33     49.02 o
   7   6   4        4.04        0.00      8.45 o
   8   6   4      136.13       93.90     26.18 o
 -11   7   4      454.88      452.15     43.91 o
 -10   7   4      108.90      130.54     47.35 o
  -9   7   4       88.68       74.03     22.52 o
  -8   7   4      298.17      312.14     20.23 o
  -7   7   4      166.79      185.18     16.10 o
  -6   7   4      114.32       83.25     17.46 o
  -5   7   4      376.35      326.90     17.75 o
  -4   7   4     1209.53     1292.96     34.29 o
  -3   7   4       99.93      113.83     15.42 o
  -2   7   4     4199.65     3786.88     84.04 o
  -1   7   4     1092.05     1202.97     33.25 o
   0   7   4     1986.11     2009.80     57.41 o
   1   7   4        1.25        7.38     10.21 o
   2   7   4      115.37      113.04     18.82 o
   3   7   4      588.62      651.70     28.41 o
   4   7   4      234.58      168.27     56.94 o
   5   7   4     1049.52     1014.33     73.00 o
   6   7   4       46.30        9.00     14.70 o
   7   7   4      174.26      136.58     34.11 o
 -11   8   4       71.26       60.45     26.79 o
 -10   8   4      156.24      132.84     29.70 o
  -9   8   4       44.12       39.87     17.43 o
  -8   8   4       61.12       26.06     16.07 o
  -7   8   4      187.91      201.60     17.83 o
  -6   8   4       58.66       44.83     12.38 o
  -5   8   4      860.18      745.70     27.57 o
  -4   8   4      426.81      398.84     67.87 o
  -3   8   4      531.83      525.00     22.62 o
  -2   8   4        1.12        0.00      9.68 o
  -1   8   4       33.69       26.24     20.78 o
   0   8   4      884.67      749.33     28.83 o
   1   8   4       85.13      117.27     15.93 o
   2   8   4       34.37       49.03     16.83 o
   3   8   4        4.61        5.34     11.77 o
   4   8   4      687.04      680.57     30.64 o
   5   8   4        8.50        9.43      9.43 o
   6   8   4      151.03      199.59     52.18 o
   7   8   4       69.23       59.10     26.13 o
 -11   9   4        0.89       14.93     23.61 o
 -10   9   4      116.95      166.88     30.16 o
  -9   9   4       60.97       54.53     22.64 o
  -8   9   4     1009.59      935.95     36.51 o
  -7   9   4      224.97      251.36     20.01 o
  -6   9   4      243.86      268.88     24.41 o
  -5   9   4        0.64        1.77     10.22 o
  -4   9   4       21.97       19.58     14.85 o
  -3   9   4      203.22      223.94     18.01 o
  -2   9   4        4.78        0.00     10.45 o
  -1   9   4     2270.39     2271.98     61.11 o
   0   9   4      193.11      127.24     28.65 o
   1   9   4       71.11       44.41     18.05 o
   2   9   4        9.48       11.85     21.89 o
   3   9   4      519.22      616.25     36.63 o
   4   9   4        0.25        6.77     11.64 o
   5   9   4       65.07       73.52     18.11 o
   6   9   4       77.20       70.08     13.67 o
 -10  10   4       69.69       60.02     18.16 o
  -9  10   4       77.31      103.70     30.56 o
  -8  10   4        0.12        0.00     12.67 o
  -7  10   4      229.47      205.49     41.33 o
  -6  10   4       83.55       60.47     18.60 o
  -5  10   4       90.80       63.28     15.25 o
  -4  10   4      137.27      139.77     22.10 o
  -3  10   4       16.32       12.41     11.73 o
  -2  10   4      531.56      550.80     32.57 o
  -1  10   4      240.46      246.00     20.65 o
   0  10   4      276.85      287.14     21.16 o
   1  10   4      414.03      460.29     26.80 o
   2  10   4        0.10        7.56     16.20 o
   3  10   4      145.56      124.29     15.13 o
   4  10   4        6.46        3.75     15.40 o
   5  10   4       16.09       30.42     13.91 o
 -10  11   4       14.18       19.83     28.74 o
  -9  11   4       21.51        0.00     18.87 o
  -8  11   4       12.44       36.57     19.89 o
  -7  11   4      212.63      222.96     53.33 o
  -6  11   4      165.63      104.82     22.74 o
  -5  11   4      636.56      696.24     51.29 o
  -4  11   4      106.45      121.42     37.26 o
  -3  11   4      138.54      176.22     56.08 o
  -2  11   4       37.27       23.05     23.07 o
  -1  11   4      175.29      136.53     31.48 o
   0  11   4      612.62      620.12     38.28 o
   1  11   4       25.04       27.89     18.75 o
   2  11   4      437.04      449.57     49.76 o
   3  11   4        0.30       15.24     11.97 o
   4  11   4       55.25       46.99     15.60 o
  -9  12   4        3.02       13.80     15.65 o
  -8  12   4      130.70      197.64     59.49 o
  -7  12   4       61.70       59.05     18.21 o
  -6  12   4      266.49      296.83     24.92 o
  -5  12   4        1.70        4.02     16.15 o
  -4  12   4       85.68      131.75     28.51 o
  -3  12   4      130.29       86.53     27.99 o
  -2  12   4        7.14        0.00     13.16 o
  -1  12   4      333.94      315.44     24.38 o
   0  12   4       99.53      133.88     21.63 o
   1  12   4      270.09      209.55     34.45 o
   2  12   4       10.75       12.18     13.20 o
   3  12   4        7.03        3.82     15.25 o
  -8  13   4        0.91        8.76     20.27 o
  -7  13   4       16.28        6.45     15.18 o
  -6  13   4       52.61       78.06     19.78 o
  -5  13   4      163.47      138.63     53.75 o
  -4  13   4      611.44      653.57     43.43 o
  -3  13   4       22.89       32.90     16.63 o
  -2  13   4      149.38      226.67     61.03 o
  -1  13   4       74.05       66.26     20.07 o
   0  13   4       19.80       55.26     23.36 o
   1  13   4       56.33       17.23     15.51 o
   2  13   4       14.84       22.03     16.01 o
  -7  14   4       10.74       40.06     42.31 o
  -6  14   4       56.35       52.94     24.28 o
  -5  14   4      209.73      155.47     39.98 o
  -4  14   4        2.18        3.35     25.20 o
  -3  14   4        0.28        2.56     24.50 o
  -2  14   4        2.55        0.00     23.61 o
  -1  14   4       16.08       63.50     23.23 o
   0  14   4       17.74       15.52     21.06 o
  -1 -15   5      126.75      118.72     23.41 o
   0 -15   5      107.96      115.10     20.90 o
   1 -15   5      121.85      134.93     30.01 o
   2 -15   5       83.74       58.23     16.20 o
   3 -15   5       10.68       16.74     21.94 o
   4 -15   5      145.78      164.02     35.88 o
   5 -15   5        9.86       12.42     10.76 o
  -3 -14   5       15.43        2.07     14.33 o
  -2 -14   5      120.25      188.02     21.66 o
  -1 -14   5       56.19       42.40     13.17 o
   0 -14   5       43.37       90.34     28.28 o
   1 -14   5       33.42       24.02     11.89 o
   2 -14   5        7.54        4.22     10.75 o
   3 -14   5      473.47      476.35     54.82 o
   4 -14   5      118.92       92.03     16.51 o
   5 -14   5      163.51      202.35     43.03 o
   6 -14   5       16.24       21.00     12.52 o
   7 -14   5        0.33        0.00     13.43 o
  -4 -13   5       10.68       23.14     10.60 o
  -3 -13   5       47.63       33.95     11.58 o
  -2 -13   5       31.14       64.99     25.32 o
  -1 -13   5      403.02      395.23     34.28 o
   0 -13   5      243.59      267.92     18.34 o
   1 -13   5        4.95       12.91      9.06 o
   2 -13   5     1089.87     1072.98     42.56 o
   3 -13   5       53.18       53.05     13.81 o
   4 -13   5      121.62      104.48     15.73 o
   5 -13   5        0.22       13.20     12.30 o
   6 -13   5       13.21       17.44     11.61 o
   7 -13   5        1.04        0.00     10.85 o
   8 -13   5        1.74       19.22     13.62 o
  -5 -12   5      106.61       63.21     19.46 o
  -4 -12   5        0.10        0.00      9.86 o
  -3 -12   5       86.95       48.38     14.32 o
  -2 -12   5       93.75       93.32     14.07 o
  -1 -12   5      742.30      717.38     28.53 o
   0 -12   5       73.48       56.31     11.20 o
   1 -12   5      822.78      810.04     28.18 o
   2 -12   5      204.30      198.39     21.21 o
   3 -12   5      173.44      200.20     13.84 o
   4 -12   5      239.36      281.39     18.76 o
   5 -12   5      158.22      173.14     26.37 o
   6 -12   5      590.22      563.54     27.86 o
   7 -12   5      127.54      141.98     35.40 o
   8 -12   5      143.74      205.20     18.32 o
  -6 -11   5       62.25       74.52     25.19 o
  -5 -11   5        4.15        3.87     15.30 o
  -4 -11   5      117.02      130.32     29.63 o
  -3 -11   5       55.96       39.01     10.20 o
  -2 -11   5       64.23       81.17     20.64 o
  -1 -11   5      287.75      306.50     15.56 o
   0 -11   5     1035.85      975.19     31.25 o
   1 -11   5     1103.49     1146.29     32.09 o
   2 -11   5      133.30      124.84     12.53 o
   3 -11   5     1497.48     1477.16     64.64 o
   4 -11   5       28.19       31.46     15.01 o
   5 -11   5      397.82      472.37     24.77 o
   6 -11   5       16.85       36.43     10.68 o
   7 -11   5       93.75       84.36     23.00 o
   8 -11   5       26.73       33.83     24.73 o
   9 -11   5       72.61       61.37     23.63 o
  -7 -10   5      253.44      303.98     17.88 o
  -6 -10   5        4.12        0.00      9.86 o
  -5 -10   5       70.08       71.84     21.86 o
  -4 -10   5      224.71      228.60     16.41 o
  -3 -10   5      497.84      430.69     17.20 o
  -2 -10   5      145.37      143.20     19.93 o
  -1 -10   5       34.03       30.93     10.88 o
   0 -10   5     2049.84     1938.73     37.71 o
   1 -10   5      682.58      736.49     19.47 o
   2 -10   5     2428.13     2336.31     50.58 o
   3 -10   5       94.64      131.21     12.75 o
   4 -10   5      439.62      450.29     20.00 o
   5 -10   5      724.57      669.03     21.83 o
   6 -10   5       69.53       65.55     11.37 o
   7 -10   5        8.27       12.28     10.67 o
   8 -10   5       98.98       83.48     29.19 o
   9 -10   5      243.97      164.32     48.55 o
  -8  -9   5       85.19       43.35     11.68 o
  -7  -9   5       11.77        7.80     13.65 o
  -6  -9   5       28.42       40.58     12.61 o
  -5  -9   5      416.49      404.23     16.86 o
  -4  -9   5        0.87        0.00      8.17 o
  -3  -9   5      962.68     1074.89     36.28 o
  -2  -9   5        0.64        0.00      6.27 o
  -1  -9   5      634.76      600.86     19.95 o
   0  -9   5        9.87        8.30      8.44 o
   1  -9   5      698.35      741.32     20.70 o
   2  -9   5       29.23       28.65     11.53 o
   3  -9   5        0.13        6.76      7.67 o
   4  -9   5     1228.00     1175.68     24.65 o
   5  -9   5      911.80      865.50     35.81 o
   6  -9   5      703.59      709.48     27.81 o
   7  -9   5       37.67       21.03     14.66 o
   8  -9   5       67.09       66.12     26.41 o
   9  -9   5       93.06       84.01     49.32 o
  10  -9   5        1.73        6.43     18.89 o
  -9  -8   5        0.27        0.00     17.89 o
  -8  -8   5        0.58        9.96      8.65 o
  -7  -8   5        6.31       10.81      8.15 o
  -6  -8   5      991.47     1016.79     24.62 o
  -5  -8   5      200.25      226.75     16.31 o
  -4  -8   5      815.20      783.13     20.76 o
  -3  -8   5       72.92       87.40      9.65 o
  -2  -8   5      843.94      880.28     23.92 o
  -1  -8   5      412.07      399.14     11.55 o
   0  -8   5       79.19       70.42      9.76 o
   1  -8   5      866.62      843.32     16.55 o
   2  -8   5      405.50      394.70     11.24 o
   3  -8   5     2027.36     2033.47     34.21 o
   4  -8   5      511.64      460.32     14.87 o
   5  -8   5      264.83      269.10     21.64 o
   6  -8   5       54.11       58.67     11.82 o
   7  -8   5      179.67      181.47     17.08 o
   8  -8   5       71.04       50.52     11.84 o
   9  -8   5       10.36        0.00      3.75 o
  10  -8   5      158.57      166.35     31.21 o
  -9  -7   5       32.53       21.04     16.81 o
  -8  -7   5        2.69        0.00     21.73 o
  -7  -7   5      191.38      252.50     13.52 o
  -6  -7   5        5.89        7.35      8.29 o
  -5  -7   5      619.11      680.08     20.48 o
  -4  -7   5      706.98      674.70     19.48 o
  -3  -7   5      322.98      330.99     10.71 o
  -2  -7   5     2920.67     3092.25     42.56 o
  -1  -7   5      122.21      133.60      6.77 o
   0  -7   5     3407.90     3324.39     46.45 o
   1  -7   5       16.69       29.15      8.60 o
   2  -7   5     2606.56     2622.63     43.10 o
   3  -7   5       12.38       15.25      6.91 o
   4  -7   5       98.10       93.97     14.78 o
   5  -7   5      300.52      290.61     16.05 o
   6  -7   5        0.59       15.17      9.23 o
   7  -7   5      855.97      704.40     93.69 o
   8  -7   5       31.14        8.91      6.26 o
   9  -7   5       42.43       53.20     18.68 o
  10  -7   5        5.67        0.00     15.36 o
 -10  -6   5      207.05      187.47     27.28 o
  -9  -6   5       16.15        6.52     14.84 o
  -8  -6   5      228.92      168.15     21.12 o
  -7  -6   5      170.67      176.72     11.96 o
  -6  -6   5        5.30        0.00      5.25 o
  -5  -6   5      216.39      218.27      8.18 o
  -4  -6   5      113.98      125.35      9.21 o
  -3  -6   5     1583.66     1639.58     28.63 o
  -2  -6   5       39.47       37.44      4.81 o
  -1  -6   5     2790.18     2833.93     38.67 o
   0  -6   5      169.56      183.42      9.78 o
   1  -6   5        1.33        1.02      3.43 o
   2  -6   5       30.92       33.09      4.99 o
   3  -6   5      177.95      201.18      7.95 o
   4  -6   5     5344.61     5337.27    123.76 o
   5  -6   5      726.11      704.37     21.12 o
   6  -6   5     1038.18     1003.73     91.23 o
   7  -6   5      627.62      497.74     40.69 o
   8  -6   5      410.56      409.43     27.67 o
   9  -6   5        0.20        0.00     29.84 o
  10  -6   5       28.75       26.94     16.65 o
 -10  -5   5       30.36       47.68     19.23 o
  -9  -5   5       37.07       33.57     28.03 o
  -8  -5   5      346.91      355.83     41.30 o
  -7  -5   5        2.57       13.22      5.14 o
  -6  -5   5      374.55      412.78     13.15 o
  -5  -5   5      330.03      359.37      9.84 o
  -4  -5   5     3675.02     3762.39     54.83 o
  -3  -5   5     1020.66     1077.53     23.03 o
  -2  -5   5      613.97      565.54     15.45 o
  -1  -5   5       14.65       26.20      3.66 o
   0  -5   5     1165.07     1157.92     16.67 o
   1  -5   5     2049.88     1974.81     33.53 o
   2  -5   5        1.91       24.09      4.38 o
   3  -5   5     6286.29     6449.18    107.71 o
   4  -5   5      168.67      162.86     22.40 o
   5  -5   5      201.40      151.68     11.86 o
   6  -5   5       68.32       76.57      5.51 o
   7  -5   5       23.98        4.25     11.17 o
   8  -5   5      294.23      313.90     28.97 o
   9  -5   5       20.94       36.05     28.44 o
  10  -5   5       99.83       93.77     33.40 o
 -10  -4   5        2.05        4.40     15.47 o
  -9  -4   5      790.69      783.15     61.61 o
  -8  -4   5      559.18      492.51     16.68 o
  -7  -4   5       34.82       46.13      7.81 o
  -6  -4   5      272.97      293.50     11.40 o
  -5  -4   5      124.00      139.24      6.99 o
  -4  -4   5     2278.61     2341.34     32.33 o
  -3  -4   5       61.07       44.50      5.59 o
  -2  -4   5      875.41      965.16     13.70 o
  -1  -4   5      287.84      308.26      6.30 o
   0  -4   5     2035.41     2000.75     24.13 o
   1  -4   5     3259.16     2902.15     45.11 o
   2  -4   5     4349.23     4375.15     69.06 o
   3  -4   5       12.69       13.82      4.70 o
   4  -4   5       13.79       13.45      6.26 o
   5  -4   5      717.71      719.76     23.31 o
   6  -4   5       63.91       98.17     20.57 o
   7  -4   5     1045.88      930.66     36.15 o
   8  -4   5     1113.47     1061.96     53.64 o
   9  -4   5      242.27      315.68     39.37 o
  10  -4   5       59.73      103.14     24.30 o
 -11  -3   5       34.93       50.76     18.36 o
 -10  -3   5      497.56      575.92     41.89 o
  -9  -3   5      208.62      193.11     12.29 o
  -8  -3   5       57.11       60.07     11.82 o
  -7  -3   5        5.15        9.11     10.15 o
  -6  -3   5      263.56      250.82     12.31 o
  -5  -3   5     1458.26     1419.20     29.55 o
  -4  -3   5       99.74       87.03      5.74 o
  -3  -3   5     3858.34     3908.00     70.83 o
  -2  -3   5      686.39      788.93     10.51 o
  -1  -3   5     4358.33     4076.53     63.58 o
   0  -3   5      657.06      597.18     10.71 o
   1  -3   5       24.17       30.88      5.67 o
   2  -3   5      130.11      118.86      5.11 o
   3  -3   5      499.38      529.41      9.14 o
   4  -3   5     2920.95     2989.18     96.12 o
   5  -3   5       66.80       94.54     25.78 o
   6  -3   5     2682.62     2726.32     87.82 o
   7  -3   5       45.50       41.75     14.95 o
   8  -3   5       52.52       31.53     13.19 o
   9  -3   5      158.07      249.92     64.23 o
  10  -3   5        0.97       18.41     15.69 o
 -11  -2   5      158.22      174.29     38.47 o
 -10  -2   5       13.76       11.47      4.92 o
  -9  -2   5        9.00        5.56      6.87 o
  -8  -2   5      181.67      160.37     16.34 o
  -7  -2   5      219.07      232.68     12.16 o
  -6  -2   5      787.55      799.14     20.51 o
  -5  -2   5     1184.56     1204.65     29.18 o
  -4  -2   5      108.45       85.73      8.56 o
  -3  -2   5       46.84       59.43      6.55 o
  -2  -2   5       11.48        3.44      2.52 o
  -1  -2   5     3918.81     3930.54     72.20 o
   0  -2   5      369.89      313.85     13.73 o
   1  -2   5     4491.61     4510.19     82.43 o
   2  -2   5     2353.65     2352.12     86.98 o
   3  -2   5       27.95       25.33      3.94 o
   4  -2   5      534.13      551.44     13.57 o
   5  -2   5      578.63      489.56     25.71 o
   6  -2   5      654.46      601.26     31.79 o
   7  -2   5        0.69        0.00     23.52 o
   8  -2   5      636.28      639.14     41.18 o
   9  -2   5      168.05      185.48     21.11 o
  10  -2   5      176.32      202.55     32.01 o
 -11  -1   5      277.27      290.53     59.40 o
 -10  -1   5      405.72      325.77     56.12 o
  -9  -1   5     1355.97     1290.15     54.76 o
  -8  -1   5       96.12      113.52     16.29 o
  -7  -1   5     1379.54     1381.61     76.47 o
  -6  -1   5        0.70        7.20      4.97 o
  -5  -1   5      717.91      834.72     23.44 o
  -4  -1   5       24.97       29.11      6.34 o
  -3  -1   5       15.49        8.98      7.09 o
  -2  -1   5      786.96      909.55     27.44 o
  -1  -1   5     4392.54     4117.61     64.76 o
   0  -1   5     7483.65     7420.75    140.58 o
   1  -1   5      555.03      504.52     18.72 o
   2  -1   5      812.58      810.45     15.37 o
   3  -1   5      523.70      481.02     43.52 o
   4  -1   5      364.97      306.88      8.47 o
   5  -1   5     2688.92     2878.47     90.71 o
   6  -1   5        1.31       12.86     13.76 o
   7  -1   5      765.22      737.30     61.84 o
   8  -1   5      158.55      216.53     27.76 o
   9  -1   5      206.70      282.63     33.38 o
  10  -1   5       13.02       13.75     38.00 o
 -12   0   5       45.37       34.86     15.08 o
 -11   0   5       40.11       34.46     16.37 o
 -10   0   5      358.51      308.40     54.74 o
  -9   0   5        3.22        4.65     11.03 o
  -8   0   5        4.16        2.83      4.08 o
  -7   0   5       80.42       90.62      7.75 o
  -6   0   5        3.31        7.97      4.90 o
  -5   0   5     5199.18     5248.30    141.76 o
  -4   0   5      176.88      205.77     11.05 o
  -3   0   5      767.71      785.99     32.81 o
  -2   0   5     1155.74     1200.29     23.56 o
  -1   0   5     1824.59     1827.17     31.19 o
   0   0   5       55.62       37.37      5.54 o
   1   0   5       47.33       60.45     17.19 o
   2   0   5      827.89      805.65     27.79 o
   3   0   5       27.92       63.92     11.04 o
   4   0   5     2256.21     2163.19     97.40 o
   5   0   5      287.45      243.51     39.89 o
   6   0   5        7.54        0.00     14.29 o
   7   0   5       31.78       19.62     29.34 o
   8   0   5        3.73       10.19     30.28 o
   9   0   5      110.22       99.86     26.63 o
  10   0   5      106.19      131.36     31.89 o
 -12   1   5       10.81       22.24     17.17 o
 -11   1   5       14.27        0.00     11.16 o
 -10   1   5        0.55        4.19      6.31 o
  -9   1   5      292.12      277.23     13.11 o
  -8   1   5      212.83      202.30     18.39 o
  -7   1   5      292.07      279.64     22.75 o
  -6   1   5     7251.79     7706.09    235.35 o
  -5   1   5      550.10      513.39     30.94 o
  -4   1   5     1025.45     1049.95     36.93 o
  -3   1   5     1039.20     1219.40     32.60 o
  -2   1   5     8148.22     7986.07    157.10 o
  -1   1   5      432.03      336.95     13.32 o
   0   1   5       27.79       22.30      6.38 o
   1   1   5      653.37      544.76     18.15 o
   2   1   5      469.08      408.15     14.26 o
   3   1   5     8812.96    10051.23    246.32 o
   4   1   5      926.43     1080.45     34.14 o
   5   1   5      615.89      516.31     51.35 o
   6   1   5       23.75        2.58     10.15 o
   7   1   5      364.08      351.05     32.12 o
   8   1   5      407.61      331.19     55.55 o
   9   1   5       32.69       45.31     25.30 o
  10   1   5       31.09        5.92     22.74 o
 -12   2   5        0.01        0.00     15.31 o
 -11   2   5       40.64       51.83     14.99 o
 -10   2   5      122.33      123.60     18.59 o
  -9   2   5      223.35      198.91      9.31 o
  -8   2   5      118.61       95.45     17.59 o
  -7   2   5      521.03      521.63     40.79 o
  -6   2   5        0.46       19.44     10.77 o
  -5   2   5      441.09      468.61     13.90 o
  -4   2   5      605.32      618.44     29.19 o
  -3   2   5      537.23      573.17     26.58 o
  -2   2   5     1102.15     1096.84     22.37 o
  -1   2   5     5985.47     5545.16    107.40 o
   0   2   5      513.71      517.27     15.26 o
   1   2   5      220.19      242.85     11.86 o
   2   2   5      225.49      191.36     12.04 o
   3   2   5      387.87      274.73     24.61 o
   4   2   5      862.32      831.95     26.31 o
   5   2   5     1638.67     1870.30     86.83 o
   6   2   5      319.18      306.95     48.12 o
   7   2   5      362.66      365.32     33.89 o
   8   2   5       51.78       52.63     23.14 o
   9   2   5       29.13       77.17     47.69 o
 -12   3   5       80.13       81.85     18.36 o
 -11   3   5       74.36       50.84     17.29 o
 -10   3   5      396.10      299.04    106.16 o
  -9   3   5        0.26        0.00     13.50 o
  -8   3   5      537.07      580.54     32.00 o
  -7   3   5     1032.03     1111.24     60.25 o
  -6   3   5      108.27      122.72     17.42 o
  -5   3   5      532.48      521.49     24.79 o
  -4   3   5     3719.12     3515.80     73.56 o
  -3   3   5     7942.57     8410.27    179.78 o
  -2   3   5      349.61      308.36     12.25 o
  -1   3   5     1917.92     1965.28     38.76 o
   0   3   5     1339.10     1462.93     31.33 o
   1   3   5       45.57       69.88      9.60 o
   2   3   5        6.89        8.59      9.31 o
   3   3   5       12.87       30.17     12.08 o
   4   3   5     1981.44     1746.96     44.66 o
   5   3   5       13.10       16.79     13.73 o
   6   3   5      404.14      381.33     48.26 o
   7   3   5       27.29       16.16      7.26 o
   8   3   5       22.41       26.72     22.55 o
   9   3   5       85.58       77.11     28.46 o
 -12   4   5       15.86        0.00     41.53 o
 -11   4   5        2.40        0.00      6.39 o
 -10   4   5      419.46      483.26     60.43 o
  -9   4   5      919.54      897.30     44.93 o
  -8   4   5     3807.26     3895.92    130.01 o
  -7   4   5      347.56      328.03     33.72 o
  -6   4   5     1024.66     1005.41     33.22 o
  -5   4   5       62.39       77.93     10.21 o
  -4   4   5      350.61      344.09     16.60 o
  -3   4   5        2.43        0.00      7.75 o
  -2   4   5     1128.12     1159.98     26.60 o
  -1   4   5     3391.91     3315.53     66.62 o
   0   4   5     2366.86     2561.68     59.24 o
   1   4   5       76.84       70.30     12.37 o
   2   4   5       16.81       18.34     16.19 o
   3   4   5      394.00      571.31     27.16 o
   4   4   5        1.22       12.15     13.41 o
   5   4   5      339.26      365.90     37.82 o
   6   4   5      535.89      471.77     50.56 o
   7   4   5       15.12        9.18     10.07 o
   8   4   5       78.48       66.96     27.52 o
 -12   5   5       57.20      112.93     33.67 o
 -11   5   5      432.16      495.63     41.88 o
 -10   5   5        3.84        0.00     17.31 o
  -9   5   5      989.15     1200.63     83.14 o
  -8   5   5        0.73        0.00     10.16 o
  -7   5   5     2005.33     1952.57    127.19 o
  -6   5   5      298.96      270.56     25.03 o
  -5   5   5      148.75      162.72     15.16 o
  -4   5   5     4085.64     3679.13     75.85 o
  -3   5   5      342.12      311.45     32.36 o
  -2   5   5      164.93      201.65     15.60 o
  -1   5   5      193.04      219.46     16.55 o
   0   5   5      787.65      934.41     30.92 o
   1   5   5       58.11       96.00     12.05 o
   2   5   5       17.87       30.69     17.42 o
   3   5   5        2.00       12.42     18.83 o
   4   5   5       13.01       34.97     13.09 o
   5   5   5      187.47      292.43     41.57 o
   6   5   5      450.89      426.74     62.76 o
   7   5   5      341.39      264.09     76.76 o
   8   5   5        0.58       18.39     26.75 o
 -12   6   5       75.99      104.46     30.09 o
 -11   6   5        1.73        0.00     21.24 o
 -10   6   5      219.09      228.66     30.08 o
  -9   6   5       97.56      127.45     40.96 o
  -8   6   5      340.45      323.90     24.28 o
  -7   6   5      937.65      948.11     30.65 o
  -6   6   5     1112.17     1092.50     37.70 o
  -5   6   5     2312.25     2249.16     51.81 o
  -4   6   5       81.55      101.68     13.99 o
  -3   6   5     1926.57     1650.34     45.10 o
  -2   6   5      399.25      478.98     30.28 o
  -1   6   5      143.27      196.54     16.66 o
   0   6   5     1287.02     1424.09     43.44 o
   1   6   5       52.80       46.51     14.56 o
   2   6   5      256.81      266.56     18.94 o
   3   6   5       37.25       10.12     14.28 o
   4   6   5      229.25      225.41     24.81 o
   5   6   5       19.27       33.82     11.73 o
   6   6   5       25.85       10.52     10.70 o
   7   6   5       87.24       62.95     25.54 o
 -11   7   5       20.93       26.79     40.76 o
 -10   7   5      437.86      508.85     41.32 o
  -9   7   5      131.66      144.24     21.46 o
  -8   7   5       36.73       40.74     16.77 o
  -7   7   5        1.34        1.08      9.66 o
  -6   7   5     2299.47     2252.16     56.79 o
  -5   7   5      212.20      256.15     16.88 o
  -4   7   5       30.76       31.60     12.84 o
  -3   7   5        2.46       11.61     12.09 o
  -2   7   5        8.51       22.19     10.12 o
  -1   7   5     1990.12     1787.01     46.19 o
   0   7   5      111.45       68.54     22.45 o
   1   7   5      906.29      950.80     31.94 o
   2   7   5        0.24        0.00     12.95 o
   3   7   5       58.52       85.84     24.31 o
   4   7   5        0.31        0.00     20.19 o
   5   7   5      146.35      228.58     26.17 o
   6   7   5      508.43      509.66     71.31 o
   7   7   5        0.08        0.00     14.71 o
 -11   8   5      307.83      279.76     63.65 o
 -10   8   5        6.37        0.00     20.64 o
  -9   8   5      431.39      510.72     33.24 o
  -8   8   5      227.43      300.99     21.59 o
  -7   8   5       59.04       40.11     15.77 o
  -6   8   5      143.21      131.18     22.27 o
  -5   8   5      560.01      597.27     28.67 o
  -4   8   5     2181.03     2041.06     54.05 o
  -3   8   5      633.32      498.78     27.95 o
  -2   8   5     1061.50     1071.00     33.73 o
  -1   8   5        0.26        4.83     10.37 o
   0   8   5     1035.99     1084.03     53.55 o
   1   8   5       34.13       60.85     14.83 o
   2   8   5        0.49        0.00     13.89 o
   3   8   5      168.90      187.02     20.36 o
   4   8   5      105.63       68.05     31.68 o
   5   8   5      160.20      113.10     38.88 o
   6   8   5       56.46       18.50     12.36 o
 -11   9   5        0.85        0.00     20.99 o
 -10   9   5       42.82       65.87     22.36 o
  -9   9   5       39.94       31.94     15.16 o
  -8   9   5        2.11        7.45     12.62 o
  -7   9   5      446.40      464.92     41.25 o
  -6   9   5        4.17        9.59     14.38 o
  -5   9   5      576.18      542.80     33.90 o
  -4   9   5       18.25       32.96     13.16 o
  -3   9   5       60.13       49.66     17.02 o
  -2   9   5       57.02       67.00     14.58 o
  -1   9   5        0.08        2.30     12.94 o
   0   9   5      313.29      245.50     25.27 o
   1   9   5      253.50      261.07     21.45 o
   2   9   5      826.44      893.11     59.91 o
   3   9   5       30.86       97.90     39.89 o
   4   9   5      315.09      346.55     51.95 o
   5   9   5       63.38       81.48     24.66 o
 -10  10   5       97.47      102.20     24.71 o
  -9  10   5       79.44       91.03     22.58 o
  -8  10   5      487.87      479.92     51.77 o
  -7  10   5      188.53      179.48     21.36 o
  -6  10   5      455.52      422.43     26.04 o
  -5  10   5       91.39      127.12     36.50 o
  -4  10   5      268.03      295.22     26.44 o
  -3  10   5       56.04       42.14     17.78 o
  -2  10   5       96.69       64.09     15.30 o
  -1  10   5      176.65      170.64     27.11 o
   0  10   5        6.59        7.10     12.42 o
   1  10   5      105.06       63.70     20.46 o
   2  10   5        0.83        0.00     14.16 o
   3  10   5      138.93      192.98     23.04 o
   4  10   5       14.74       24.01     15.83 o
   5  10   5        1.71        0.00     14.38 o
 -10  11   5        1.93       12.63     16.36 o
  -9  11   5       22.28       12.86     20.65 o
  -8  11   5       20.23       20.62     15.39 o
  -7  11   5       95.42       90.80     26.46 o
  -6  11   5      234.43      237.49     43.50 o
  -5  11   5      227.64      201.36     21.82 o
  -4  11   5      353.23      307.81     24.47 o
  -3  11   5      370.30      384.97     25.43 o
  -2  11   5      488.13      535.81     47.46 o
  -1  11   5       38.58       28.55     18.50 o
   0  11   5        1.30        0.00     13.55 o
   1  11   5       61.03       60.55     30.57 o
   2  11   5        2.42        0.00     21.57 o
   3  11   5       54.75       33.81     17.23 o
   4  11   5        7.26       25.01     14.45 o
  -9  12   5       15.15        0.00     26.29 o
  -8  12   5        3.66        0.00     37.91 o
  -7  12   5      305.68      295.36     33.04 o
  -6  12   5      107.76       97.16     33.90 o
  -5  12   5       36.14       36.29     19.81 o
  -4  12   5       55.45       31.92     20.86 o
  -3  12   5      269.32      271.58     73.83 o
  -2  12   5       37.02       34.35     16.36 o
  -1  12   5        4.04        0.00     13.41 o
   0  12   5       12.16       27.53     19.33 o
   1  12   5        4.11       27.35     42.54 o
   2  12   5      219.08      292.05     41.07 o
  -8  13   5      148.75      131.63     41.21 o
  -7  13   5       26.08       30.80     31.24 o
  -6  13   5        1.70        0.00     19.30 o
  -5  13   5       11.97       24.13     17.18 o
  -4  13   5       21.04       33.72     17.91 o
  -3  13   5      145.34      178.14     31.23 o
  -2  13   5      132.27       86.53     24.84 o
  -1  13   5      109.99      132.19     25.88 o
   0  13   5        4.14        0.00     16.41 o
   1  13   5       50.07       56.16     20.60 o
  -6  14   5      131.70       99.52     29.17 o
  -5  14   5        0.24       11.43     16.82 o
  -4  14   5       50.23       63.47     25.60 o
  -3  14   5       88.28      146.35     61.54 o
  -2  14   5      119.91       81.65     26.67 o
  -1  14   5        3.11       43.56     24.24 o
  -1 -15   6       17.05       40.48     12.75 o
   0 -15   6       80.97       80.30     26.82 o
   1 -15   6       27.47       11.53     10.21 o
   2 -15   6      245.32      257.24     16.72 o
   3 -15   6       25.30       24.29     12.30 o
   4 -15   6        6.27        8.90     11.82 o
   5 -15   6       42.82       47.09     16.11 o
  -3 -14   6       35.93       32.77     16.35 o
  -2 -14   6      169.20      140.39     28.64 o
  -1 -14   6      343.96      387.83     20.95 o
   0 -14   6       48.40       45.81     12.96 o
   1 -14   6      165.70      199.41     16.42 o
   2 -14   6       11.85        1.94      7.77 o
   3 -14   6       34.40       14.63     14.06 o
   4 -14   6      139.30      160.56     23.17 o
   5 -14   6        3.65        7.56     13.65 o
   6 -14   6       33.03       41.10     14.96 o
   7 -14   6       25.37       18.62     14.04 o
  -4 -13   6       56.81       31.77     19.86 o
  -3 -13   6       70.20       58.36     13.04 o
  -2 -13   6      286.80      287.47     19.02 o
  -1 -13   6      121.83      120.62     19.42 o
   0 -13   6        2.38        0.00     12.36 o
   1 -13   6        1.61        2.38     14.68 o
   2 -13   6      282.43      312.01     15.21 o
   3 -13   6      284.27      269.42     21.02 o
   4 -13   6      159.55      195.41     13.41 o
   5 -13   6      133.18      162.74     21.12 o
   6 -13   6       54.64       86.89     28.70 o
   7 -13   6       62.53       43.72     24.64 o
  -6 -12   6        0.38        3.62     10.83 o
  -5 -12   6       39.07       30.24     11.98 o
  -4 -12   6        3.13        0.00      8.41 o
  -3 -12   6       42.32       22.23     15.16 o
  -2 -12   6      497.59      527.08     19.97 o
  -1 -12   6       11.02        2.51      6.71 o
   0 -12   6       61.13       60.54      9.46 o
   1 -12   6      492.24      493.00     16.69 o
   2 -12   6      230.66      276.32     19.19 o
   3 -12   6      280.24      254.40     20.25 o
   4 -12   6      133.99      149.37     21.00 o
   5 -12   6      118.20      116.31     12.78 o
   6 -12   6        0.78        0.00     10.96 o
   7 -12   6        9.18       28.79     20.82 o
   8 -12   6       76.04       65.13     13.91 o
  -6 -11   6        0.87        0.00      8.02 o
  -5 -11   6       70.82       71.02     17.43 o
  -4 -11   6       84.96       74.84     11.78 o
  -3 -11   6      565.73      539.05     21.08 o
  -2 -11   6      283.68      272.20     19.79 o
  -1 -11   6      338.05      398.99     15.90 o
   0 -11   6      521.80      612.86     42.97 o
   1 -11   6      806.94      704.19     21.12 o
   2 -11   6      106.81      172.00     31.92 o
   3 -11   6      225.50      237.15     17.12 o
   4 -11   6     1743.16     1773.95     44.63 o
   5 -11   6      129.31      151.65     12.92 o
   6 -11   6        2.76       13.37     21.50 o
   7 -11   6        1.99       16.57     17.58 o
   8 -11   6       10.14       10.14     12.02 o
   9 -11   6        1.65        9.80     13.27 o
  -7 -10   6        1.07        4.16     10.83 o
  -6 -10   6      128.47      120.90     20.32 o
  -5 -10   6       11.16       13.29      7.53 o
  -4 -10   6      510.73      576.03     26.37 o
  -3 -10   6       51.80       73.72     13.84 o
  -2 -10   6      175.58      202.32     14.99 o
  -1 -10   6      802.10      738.19     25.12 o
   0 -10   6       72.49       58.72      9.59 o
   1 -10   6      925.15      916.27     24.22 o
   2 -10   6        9.01       22.07      7.85 o
   3 -10   6     3231.76     3099.05     71.08 o
   4 -10   6        1.96        2.98      7.38 o
   5 -10   6     1268.01     1230.06     28.17 o
   6 -10   6      333.08      302.11     44.33 o
   7 -10   6       99.88      107.55     15.61 o
   8 -10   6       70.75       40.26     18.22 o
   9 -10   6       10.19        0.00     10.51 o
  -8  -9   6       38.88        8.88      9.90 o
  -7  -9   6      262.30      290.30     31.25 o
  -6  -9   6        0.94        0.00      6.79 o
  -5  -9   6      191.78      206.71     12.71 o
  -4  -9   6      148.10      156.09     11.73 o
  -3  -9   6      721.27      704.95     21.28 o
  -2  -9   6      501.77      482.72     16.23 o
  -1  -9   6       85.96      108.57      8.65 o
   0  -9   6      403.12      375.09     15.86 o
   1  -9   6       72.53       96.81      9.38 o
   2  -9   6     3102.25     2917.91     56.03 o
   3  -9   6      375.23      345.97     15.49 o
   4  -9   6       68.52       79.83     12.18 o
   5  -9   6      897.60      881.44     53.71 o
   6  -9   6       21.25        1.49     10.91 o
   7  -9   6      321.68      345.79     62.67 o
   8  -9   6        1.44        7.06     11.04 o
   9  -9   6       53.66       50.16     19.59 o
  -9  -8   6        6.58       29.06     17.09 o
  -8  -8   6       69.79       96.86     35.70 o
  -7  -8   6      169.80      192.15     18.54 o
  -6  -8   6       13.65       26.69      9.77 o
  -5  -8   6       50.10       49.27      8.02 o
  -4  -8   6       19.25        2.83      6.46 o
  -3  -8   6      847.68      762.68     31.20 o
  -2  -8   6       96.95      101.80      7.02 o
  -1  -8   6     1739.14     1744.85     26.28 o
   0  -8   6      366.68      355.26     15.93 o
   1  -8   6      427.16      451.04     15.37 o
   2  -8   6      190.28      202.87     15.88 o
   3  -8   6        7.54        5.75      6.08 o
   4  -8   6     1248.13     1192.96     31.94 o
   5  -8   6      502.49      505.49     17.10 o
   6  -8   6     2579.12     2441.18     59.14 o
   7  -8   6       27.49       27.78      8.94 o
   8  -8   6       23.94        2.07      6.41 o
   9  -8   6        9.33       23.94     14.07 o
  10  -8   6        0.14       32.56     20.55 o
  -9  -7   6      153.79      144.55     22.10 o
  -8  -7   6      122.55      126.62     11.86 o
  -7  -7   6       48.36       36.98     11.00 o
  -6  -7   6      360.68      389.36     12.68 o
  -5  -7   6      471.71      482.23     13.70 o
  -4  -7   6     1147.33     1165.95     21.06 o
  -3  -7   6      461.69      437.76     22.28 o
  -2  -7   6     1728.99     1690.33     24.77 o
  -1  -7   6      476.97      404.78     10.73 o
   0  -7   6      143.75      181.55     15.33 o
   1  -7   6     2229.57     2246.13     33.42 o
   2  -7   6      732.23      644.88     15.67 o
   3  -7   6     2083.39     2093.72     41.21 o
   4  -7   6      139.73      164.47     12.07 o
   5  -7   6     1321.21     1408.92     30.96 o
   6  -7   6      133.32      124.08      8.89 o
   7  -7   6       36.99       16.66     12.75 o
   8  -7   6      433.00      471.87     24.42 o
   9  -7   6        0.36       14.58     13.21 o
  10  -7   6       30.88       25.71     19.56 o
 -10  -6   6       11.58       11.19     16.57 o
  -9  -6   6      104.00      116.37     20.84 o
  -8  -6   6       88.56      128.13     17.73 o
  -7  -6   6       49.78       57.34      7.99 o
  -6  -6   6      113.47      136.50     13.95 o
  -5  -6   6     1280.74     1326.97     49.36 o
  -4  -6   6      381.50      381.65      9.58 o
  -3  -6   6      237.71      210.67      6.57 o
  -2  -6   6     2909.14     2972.02     38.98 o
  -1  -6   6       89.96      101.39      8.16 o
   0  -6   6    11002.53    11776.13    192.01 o
   1  -6   6      543.78      557.23     13.03 o
   2  -6   6     1863.84     1735.61     22.65 o
   3  -6   6      454.95      450.58     12.06 o
   4  -6   6      119.86      142.58     20.91 o
   5  -6   6      463.95      421.44     20.32 o
   6  -6   6      551.99      474.83     47.51 o
   7  -6   6     1304.74     1363.56     39.22 o
   8  -6   6      135.32      174.55     17.46 o
   9  -6   6       51.69       50.92     19.38 o
  10  -6   6        7.92        0.00     15.13 o
 -10  -5   6      246.97      194.07     24.93 o
  -9  -5   6       80.85       57.69     29.42 o
  -8  -5   6      146.16      155.99     16.45 o
  -7  -5   6      153.88      168.04     11.56 o
  -6  -5   6       25.49       37.72      7.77 o
  -5  -5   6      880.47      927.72     25.23 o
  -4  -5   6      278.64      286.99      9.37 o
  -3  -5   6     2425.88     2491.10     35.95 o
  -2  -5   6      131.90      143.65      5.70 o
  -1  -5   6     3086.47     2988.23     39.74 o
   0  -5   6     1369.38     1618.18     20.85 o
   1  -5   6     1457.59     1567.05     24.87 o
   2  -5   6     3932.57     4032.89     66.18 o
   3  -5   6      157.03      163.91      7.54 o
   4  -5   6      807.73      736.05     13.40 o
   5  -5   6        1.21       12.77      4.29 o
   6  -5   6     2354.02     2328.42     61.38 o
   7  -5   6       71.98       74.18     13.16 o
   8  -5   6      118.99      136.31     17.17 o
   9  -5   6       91.53      114.73     21.78 o
  10  -5   6       62.29       85.07     18.90 o
 -11  -4   6      198.32      189.96     51.68 o
 -10  -4   6       20.19        5.89     26.45 o
  -9  -4   6        0.35        0.00      6.20 o
  -8  -4   6      140.89      133.91      8.86 o
  -7  -4   6        7.96        0.00      5.39 o
  -6  -4   6      606.00      621.77     18.71 o
  -5  -4   6      588.30      604.00     14.40 o
  -4  -4   6      899.17      952.50     19.70 o
  -3  -4   6     1505.51     1710.37     20.74 o
  -2  -4   6     2985.83     3101.05     36.52 o
  -1  -4   6     5528.23     5578.16     69.39 o
   0  -4   6      121.75      170.03      9.93 o
   1  -4   6     9908.65     9876.92    175.79 o
   2  -4   6     4917.44     4962.87     74.71 o
   3  -4   6      543.90      533.49     15.57 o
   4  -4   6       14.55       14.68      4.22 o
   5  -4   6     2481.86     2472.32     59.06 o
   6  -4   6      814.06      790.94     64.39 o
   7  -4   6       31.24       14.25     13.04 o
   8  -4   6       61.24       54.04     17.38 o
   9  -4   6       49.30       70.32     16.52 o
  10  -4   6       21.96       58.49     22.22 o
 -11  -3   6       67.37       62.02     14.43 o
 -10  -3   6       13.63        7.10      7.91 o
  -9  -3   6      267.23      242.86     12.01 o
  -8  -3   6       27.27       18.98      6.70 o
  -7  -3   6      522.23      501.49     19.99 o
  -6  -3   6      270.68      266.49     27.36 o
  -5  -3   6      107.54      153.27     19.48 o
  -4  -3   6      329.64      326.48     11.87 o
  -3  -3   6      166.69      152.43      7.38 o
  -2  -3   6     3325.64     3374.34     55.38 o
  -1  -3   6     1869.85     1682.55     53.56 o
   0  -3   6     3270.01     3366.97     40.93 o
   1  -3   6     9078.64     9034.41    134.25 o
   2  -3   6     1490.37     1450.42     29.84 o
   3  -3   6      582.03      559.51     17.80 o
   4  -3   6        0.46        1.15     11.91 o
   5  -3   6     2441.90     2345.52     59.97 o
   6  -3   6       23.19       39.63     26.48 o
   7  -3   6      846.94      816.58     40.98 o
   8  -3   6      199.74      217.90     23.41 o
   9  -3   6      237.32      302.32     64.17 o
  10  -3   6        0.57       23.05     21.07 o
 -11  -2   6       11.12       19.05     14.83 o
 -10  -2   6      392.86      364.05     31.21 o
  -9  -2   6      151.55      155.12     20.36 o
  -8  -2   6     1126.40     1168.62     30.42 o
  -7  -2   6        7.35        5.29      6.34 o
  -6  -2   6      155.39      153.90     11.04 o
  -5  -2   6      305.56      338.75     10.34 o
  -4  -2   6        2.65        1.67      3.35 o
  -3  -2   6     2335.80     2317.72     29.68 o
  -2  -2   6      344.86      353.33      5.57 o
  -1  -2   6       24.64       32.68     17.75 o
   0  -2   6        1.90        4.78      2.83 o
   1  -2   6      207.07      185.82      9.07 o
   2  -2   6     1210.43     1266.58     29.23 o
   3  -2   6     1757.09     1833.51     30.60 o
   4  -2   6     3126.79     3270.13     98.65 o
   5  -2   6      562.99      505.87     14.01 o
   6  -2   6      322.49      316.54     25.13 o
   7  -2   6       46.87       54.14     18.99 o
   8  -2   6      194.22      183.52     26.43 o
   9  -2   6       63.84      100.86     26.16 o
  10  -2   6        2.22        0.00     18.31 o
 -11  -1   6       14.29       15.31     12.02 o
 -10  -1   6       58.05       48.46      8.23 o
  -9  -1   6       88.85       79.34      9.81 o
  -8  -1   6      234.79      214.23      8.38 o
  -7  -1   6     1986.97     1977.61     34.07 o
  -6  -1   6     1136.29     1172.96     22.92 o
  -5  -1   6       22.34       13.69      5.24 o
  -4  -1   6       45.02       51.87      9.29 o
  -3  -1   6       75.29       70.53     17.42 o
  -2  -1   6      189.54      193.96      6.24 o
  -1  -1   6      358.84      462.67     10.61 o
   0  -1   6      212.02      228.32      8.01 o
   1  -1   6     5355.09     5524.00    107.22 o
   2  -1   6      338.55      301.50      8.31 o
   3  -1   6     3016.87     2877.80     47.09 o
   4  -1   6       16.30       31.35      6.22 o
   5  -1   6      219.10      200.80     28.24 o
   6  -1   6      122.86      126.47     20.92 o
   7  -1   6       17.24        0.00     16.39 o
   8  -1   6      740.39      843.60     47.10 o
   9  -1   6       15.15       43.13     39.99 o
  10  -1   6      322.83      336.47     42.27 o
 -12   0   6        8.25        0.00     14.22 o
 -11   0   6      139.46      126.31     12.02 o
 -10   0   6       76.07       94.89     13.60 o
  -9   0   6      790.76      795.00     30.32 o
  -8   0   6      114.53       93.80      7.23 o
  -7   0   6     1115.51     1089.29     64.38 o
  -6   0   6      316.27      339.52     31.06 o
  -5   0   6       75.99       88.80     16.03 o
  -4   0   6        7.77        9.25      4.05 o
  -3   0   6       43.49       37.83      4.97 o
  -2   0   6     5914.50     5694.93    107.30 o
  -1   0   6      471.07      424.17      9.61 o
   0   0   6      870.32      991.19     41.17 o
   1   0   6       29.57       62.55     12.25 o
   2   0   6       34.07       46.43      9.47 o
   3   0   6     1449.35     1832.31     38.69 o
   4   0   6       11.79       18.09      9.08 o
   5   0   6      472.66      461.16     18.07 o
   6   0   6      327.50      389.54     30.00 o
   7   0   6      721.05      656.51     40.28 o
   8   0   6        5.34        8.83     17.36 o
   9   0   6       28.51       42.19     23.79 o
 -12   1   6      246.90      303.13     27.94 o
 -11   1   6       59.96       64.30     14.43 o
 -10   1   6      138.16      115.69     10.47 o
  -9   1   6        0.36       11.22      7.57 o
  -8   1   6       81.99       93.65      8.37 o
  -7   1   6      892.82      899.34     32.94 o
  -6   1   6      756.71      807.32     27.79 o
  -5   1   6     1983.01     1896.02     73.76 o
  -4   1   6        9.43        8.62      6.03 o
  -3   1   6      235.68      227.16      8.00 o
  -2   1   6     8497.99     8697.36    177.05 o
  -1   1   6      176.51      218.39     15.28 o
   0   1   6      147.80      142.19     18.16 o
   1   1   6        0.47        5.48      5.86 o
   2   1   6     2831.06     2593.92     57.02 o
   3   1   6     6393.64     6615.81    167.23 o
   4   1   6     5104.00     5813.27    142.24 o
   5   1   6        6.47       20.67     13.76 o
   6   1   6      254.75      168.97     22.40 o
   7   1   6       66.68       65.56     21.95 o
   8   1   6       13.41       10.44     19.62 o
   9   1   6       12.02       37.66     25.14 o
 -12   2   6       26.53        0.00     30.35 o
 -11   2   6        0.43       10.00      7.34 o
 -10   2   6       77.86       94.26     21.21 o
  -9   2   6        0.18        0.00     10.70 o
  -8   2   6     1509.52     1578.90     55.15 o
  -7   2   6      738.74      691.70     45.99 o
  -6   2   6      796.60      774.74     49.54 o
  -5   2   6     1462.15     1717.52     45.31 o
  -4   2   6     1619.05     1971.28     46.34 o
  -3   2   6     5044.54     5096.00    101.79 o
  -2   2   6     2579.34     2414.23     48.20 o
  -1   2   6     1494.87     1414.51     32.51 o
   0   2   6       17.01        6.10      7.73 o
   1   2   6       12.09       26.84      7.63 o
   2   2   6       21.17       51.91      9.15 o
   3   2   6      191.73      249.62     18.29 o
   4   2   6       21.55       26.22     18.57 o
   5   2   6       17.76       30.64     12.20 o
   6   2   6      189.71      168.96     24.27 o
   7   2   6       51.74       44.22     23.11 o
   8   2   6      103.52      122.22     28.33 o
   9   2   6       22.62       73.72     27.76 o
 -12   3   6      102.16      138.75     19.43 o
 -11   3   6      280.06      275.96     48.96 o
 -10   3   6       27.40       14.57      9.63 o
  -9   3   6       22.15        3.76     23.40 o
  -8   3   6      355.32      341.14     24.59 o
  -7   3   6      194.59      212.07     18.35 o
  -6   3   6       61.87       82.93     12.05 o
  -5   3   6      248.41      255.25     25.66 o
  -4   3   6     3906.79     3928.12     89.66 o
  -3   3   6     1862.30     1915.84     41.57 o
  -2   3   6     1389.57     1507.94     34.85 o
  -1   3   6      150.47      136.25     17.53 o
   0   3   6     1413.47     1314.52     29.32 o
   1   3   6       11.09        2.73     10.38 o
   2   3   6     1493.33     1625.53     37.79 o
   3   3   6       31.16        0.38     13.10 o
   4   3   6      285.70      339.11     19.27 o
   5   3   6     1147.81     1057.23     36.61 o
   6   3   6      311.30      273.15     48.68 o
   7   3   6      630.91      668.49     41.34 o
   8   3   6        3.69        0.00     42.15 o
   9   3   6        3.99        0.00     41.23 o
 -12   4   6      302.35      293.90     33.67 o
 -11   4   6      272.83      211.10     56.84 o
 -10   4   6       46.44       46.75     20.12 o
  -9   4   6        0.90        0.00     24.63 o
  -8   4   6      144.43      159.96     21.06 o
  -7   4   6     1082.04     1083.98     34.52 o
  -6   4   6       55.26       37.46     15.81 o
  -5   4   6     1579.78     1579.80     39.87 o
  -4   4   6        5.01        3.99      8.39 o
  -3   4   6      172.80      176.21     13.00 o
  -2   4   6      458.94      438.25     15.88 o
  -1   4   6       12.79       17.71      8.07 o
   0   4   6     1897.10     1940.05     42.44 o
   1   4   6      274.65      291.10     15.35 o
   2   4   6      615.98      536.22     21.21 o
   3   4   6       50.56       90.89     13.40 o
   4   4   6      747.22      876.18     37.96 o
   5   4   6      379.35      335.43     40.81 o
   6   4   6      359.67      349.31     40.71 o
   7   4   6       22.95       11.43     11.31 o
   8   4   6        0.40       12.17     38.87 o
 -12   5   6        9.32        4.41     34.21 o
 -11   5   6        6.35        0.00     33.61 o
 -10   5   6        2.15        9.52     16.83 o
  -9   5   6        0.26        5.71     15.34 o
  -8   5   6      452.68      458.16     21.69 o
  -7   5   6        8.13       16.93     12.00 o
  -6   5   6     2543.15     2654.44     77.59 o
  -5   5   6      156.37      164.29     21.44 o
  -4   5   6      616.87      632.02     27.89 o
  -3   5   6      719.75      832.94     35.74 o
  -2   5   6     1950.58     2020.16     81.18 o
  -1   5   6     4962.98     5357.18    213.32 o
   0   5   6       30.25       22.55      9.53 o
   1   5   6     1839.58     1824.82     55.38 o
   2   5   6      175.74      211.64     20.09 o
   3   5   6      580.08      668.10     27.49 o
   4   5   6        6.76       11.51     11.92 o
   5   5   6       57.13      134.91     25.56 o
   6   5   6      406.84      368.62     46.97 o
   7   5   6       27.18        3.17      7.76 o
   8   5   6      148.54      171.16     25.57 o
 -12   6   6       78.05       96.96     29.53 o
 -11   6   6      594.42      644.78     77.21 o
 -10   6   6      387.20      422.15     37.68 o
  -9   6   6      986.22     1019.50     40.20 o
  -8   6   6      223.54      223.06     17.59 o
  -7   6   6     1481.47     1542.15     66.83 o
  -6   6   6     1784.19     1703.58     50.96 o
  -5   6   6        1.32        0.58      8.13 o
  -4   6   6      134.24      149.45     16.10 o
  -3   6   6      870.06      871.85     26.35 o
  -2   6   6      873.30      896.73     32.45 o
  -1   6   6      336.65      491.84     73.12 o
   0   6   6      736.17      638.59     31.78 o
   1   6   6       47.78       33.56     16.46 o
   2   6   6        1.85       18.13     14.73 o
   3   6   6      168.77      234.71     33.13 o
   4   6   6      200.86      170.03     19.33 o
   5   6   6      607.28      726.79     41.55 o
   6   6   6      448.68      421.63     76.80 o
   7   6   6      121.11      124.40     46.08 o
 -11   7   6        4.31       15.45     21.35 o
 -10   7   6      326.96      353.80     60.26 o
  -9   7   6       13.63       28.34     18.74 o
  -8   7   6       34.00       28.43     15.06 o
  -7   7   6      514.35      566.46     29.65 o
  -6   7   6      329.76      332.04     33.33 o
  -5   7   6     3494.94     3259.05     77.45 o
  -4   7   6      337.15      307.76     30.83 o
  -3   7   6     1711.20     1778.72     45.93 o
  -2   7   6      154.52      128.51     23.99 o
  -1   7   6       23.84       38.12     12.45 o
   0   7   6      296.33      288.61     23.72 o
   1   7   6        1.93        0.00     11.83 o
   2   7   6      223.24      271.50     32.35 o
   3   7   6      109.53      119.51     28.37 o
   4   7   6       18.30       28.31     20.13 o
   5   7   6       10.55        4.51      8.83 o
   6   7   6        8.33       12.12     12.56 o
 -11   8   6        0.26        9.61     21.47 o
 -10   8   6      190.63      183.75     21.11 o
  -9   8   6      163.04      122.99     18.57 o
  -8   8   6     1416.48     1356.20     83.96 o
  -7   8   6        0.87       14.34     14.88 o
  -6   8   6       22.31        0.00     10.25 o
  -5   8   6      118.37      155.42     19.97 o
  -4   8   6       27.42       19.42     11.83 o
  -3   8   6       45.51       32.36     12.49 o
  -2   8   6      115.48      130.42     19.38 o
  -1   8   6     1033.72     1031.40     89.26 o
   0   8   6      223.45      213.07     37.02 o
   1   8   6      638.51      700.46     42.47 o
   2   8   6       55.54       70.84     24.38 o
   3   8   6      213.77      257.41     60.56 o
   4   8   6       20.72       54.38     30.18 o
   5   8   6       61.77       37.43     18.90 o
   6   8   6       20.25       11.73     15.33 o
 -11   9   6       16.54       58.05     48.90 o
 -10   9   6       58.41       73.54     18.22 o
  -9   9   6      400.91      356.48     42.20 o
  -8   9   6       19.21        6.53     18.10 o
  -7   9   6        2.09        0.00     12.31 o
  -6   9   6       49.00       43.58     17.45 o
  -5   9   6        6.07        0.00     12.44 o
  -4   9   6      226.07      246.22     24.50 o
  -3   9   6      399.15      367.44     35.46 o
  -2   9   6      457.16      392.08     23.98 o
  -1   9   6        0.64        3.71     14.11 o
   0   9   6      195.80      160.03     18.63 o
   1   9   6       97.05       31.97     19.96 o
   2   9   6       13.61       10.95     33.01 o
   3   9   6       93.41      147.23     23.65 o
   4   9   6        3.81        5.45     10.29 o
   5   9   6        2.49       22.90     16.30 o
 -10  10   6       25.45       20.40     20.70 o
  -9  10   6       55.41       62.90     18.03 o
  -8  10   6        5.86        6.92     16.54 o
  -7  10   6      729.81      702.23     37.54 o
  -6  10   6      453.94      538.66     55.61 o
  -5  10   6      465.21      421.96     25.82 o
  -4  10   6      251.25      331.35     28.81 o
  -3  10   6      150.38      162.54     18.73 o
  -2  10   6       68.99       78.25     19.76 o
  -1  10   6       99.45      157.76     43.15 o
   0  10   6      185.14      201.18     29.65 o
   1  10   6       85.88      141.54     49.35 o
   2  10   6      325.13      382.06     68.83 o
   3  10   6      103.67      162.01     32.74 o
   4  10   6       61.42       73.73     14.97 o
 -10  11   6       66.64       69.40     23.67 o
  -9  11   6       16.52        4.47     14.40 o
  -8  11   6      314.77      379.21     77.47 o
  -7  11   6       17.03        4.45     29.50 o
  -6  11   6      115.15      113.15     23.67 o
  -5  11   6       57.16       57.35     20.77 o
  -4  11   6        6.30        0.00     15.75 o
  -3  11   6      292.17      241.45     61.19 o
  -2  11   6        0.29       14.48     14.11 o
  -1  11   6       16.86       25.37     20.41 o
   0  11   6       17.48       32.76     19.70 o
   1  11   6      135.30      132.81     26.48 o
   2  11   6       52.26       54.84     26.99 o
   3  11   6       15.18       14.40     13.56 o
  -9  12   6       40.70       40.05     23.81 o
  -8  12   6        4.51        2.48     24.62 o
  -7  12   6        0.42       21.61     16.59 o
  -6  12   6      180.61      212.88     24.82 o
  -5  12   6       27.25       67.06     23.90 o
  -4  12   6      644.74      644.77     52.19 o
  -3  12   6      105.23      112.13     27.15 o
  -2  12   6      130.03      109.75     34.85 o
  -1  12   6        4.20        5.99     24.91 o
   0  12   6        2.31        0.00     15.14 o
   1  12   6       35.87       29.06     17.56 o
   2  12   6        0.26        0.00     17.63 o
  -8  13   6       46.35       31.18     26.73 o
  -7  13   6       33.87        3.42     16.03 o
  -6  13   6        2.86        5.74     15.41 o
  -5  13   6      247.98      274.71     34.03 o
  -4  13   6       43.20       50.28     23.67 o
  -3  13   6        2.49        0.00     27.98 o
  -2  13   6       14.19       25.01     16.92 o
  -1  13   6       22.70       64.96     24.62 o
   0  13   6       24.59       46.94     19.67 o
  -5  14   6        0.90        6.51     16.89 o
  -4  14   6        5.38        8.02     17.39 o
  -3  14   6      133.84      116.63     24.59 o
  -2  14   6      109.00       79.76     27.34 o
  -1 -15   7        2.54        0.00     16.27 o
   0 -15   7       14.01       10.23     10.29 o
   1 -15   7       74.49       58.29     13.03 o
   2 -15   7       46.90       19.58     11.89 o
   3 -15   7      163.24      189.78     21.08 o
   4 -15   7       43.48       42.77     15.64 o
   5 -15   7       10.22       23.81     11.18 o
  -3 -14   7        7.36        0.00      9.43 o
  -2 -14   7       73.33       55.57     15.01 o
  -1 -14   7       57.76       78.57     10.97 o
   0 -14   7      160.05      192.90     15.21 o
   1 -14   7        1.93        0.00     11.64 o
   2 -14   7      222.88      225.27     25.25 o
   3 -14   7       32.88       46.62     12.04 o
   4 -14   7       28.40       31.56     10.09 o
   5 -14   7        2.12        0.00     20.74 o
   6 -14   7        2.94       21.88     17.82 o
  -4 -13   7        5.57        0.00      9.45 o
  -3 -13   7      239.66      235.34     13.68 o
  -2 -13   7       27.14        4.57     10.99 o
  -1 -13   7      493.26      481.89     21.15 o
   0 -13   7      106.57       77.67     11.59 o
   1 -13   7       18.58       12.04      9.14 o
   2 -13   7       95.07      102.11     23.20 o
   3 -13   7       22.85       32.88     13.39 o
   4 -13   7       59.86       44.12     11.47 o
   5 -13   7        0.78        0.00      9.48 o
   6 -13   7      254.46      249.47     23.12 o
   7 -13   7       60.00       34.49     13.55 o
  -6 -12   7      120.94       86.23     29.00 o
  -5 -12   7       12.65        0.00     10.15 o
  -4 -12   7      220.32      285.14     23.37 o
  -3 -12   7       44.32      125.48     19.17 o
  -2 -12   7      344.79      321.24     13.44 o
  -1 -12   7      666.34      612.01     32.25 o
   0 -12   7      113.93       97.53     13.75 o
   1 -12   7      481.80      511.11     16.11 o
   2 -12   7      429.16      423.36     17.32 o
   3 -12   7      160.69      190.42     16.75 o
   4 -12   7       11.08       17.36      7.93 o
   5 -12   7       36.79       24.69      9.52 o
   6 -12   7        0.68        0.00      9.85 o
   7 -12   7        0.12        0.00     13.73 o
   8 -12   7      129.68      121.55     15.05 o
  -7 -11   7      141.07      149.13     34.73 o
  -6 -11   7       11.46        0.00     12.61 o
  -5 -11   7      160.82      164.84     28.23 o
  -4 -11   7      104.89      130.93     31.13 o
  -3 -11   7      162.96      163.52     13.62 o
  -2 -11   7      420.96      414.33     15.80 o
  -1 -11   7       31.84       60.22     13.03 o
   0 -11   7     1171.18     1227.89     32.41 o
   1 -11   7     2891.02     2800.56     51.54 o
   2 -11   7      134.01      137.21     20.69 o
   3 -11   7       54.32       47.48      9.26 o
   4 -11   7       88.22       82.82     10.97 o
   5 -11   7       26.36       21.78     27.18 o
   6 -11   7       51.34       61.70     11.85 o
   7 -11   7      144.03      179.72     19.21 o
   8 -11   7       43.02       29.29     17.44 o
  -7 -10   7        3.53       13.91      8.31 o
  -6 -10   7       91.13       51.27     11.64 o
  -5 -10   7       17.36       14.87     12.24 o
  -4 -10   7      111.46      116.80     11.75 o
  -3 -10   7      944.82      990.80     25.42 o
  -2 -10   7       40.54       34.40      7.49 o
  -1 -10   7     1038.46      966.76     27.83 o
   0 -10   7       34.84       41.96      8.28 o
   1 -10   7      114.00      160.49     10.45 o
   2 -10   7      261.87      292.96     11.09 o
   3 -10   7      650.40      723.45     22.15 o
   4 -10   7     1763.18     1788.82     49.32 o
   5 -10   7       54.34       59.69     20.95 o
   6 -10   7      230.54      280.94     25.88 o
   7 -10   7        5.95       10.13     18.15 o
   8 -10   7        9.50       23.32     13.07 o
   9 -10   7        0.69       23.32     14.42 o
  -8  -9   7       49.73       32.54     18.80 o
  -7  -9   7        3.33        0.00      7.76 o
  -6  -9   7      283.64      327.63     21.30 o
  -5  -9   7      827.71      859.99     22.53 o
  -4  -9   7      444.94      419.31     14.59 o
  -3  -9   7      404.28      414.73     31.82 o
  -2  -9   7     1233.21     1302.82     23.34 o
  -1  -9   7      114.57      141.83     11.92 o
   0  -9   7      529.68      543.52     25.62 o
   1  -9   7      340.85      348.34     13.14 o
   2  -9   7      426.29      407.81     14.45 o
   3  -9   7     2788.23     2665.81     53.47 o
   4  -9   7        1.21       15.06      8.48 o
   5  -9   7     2588.34     2660.00     65.90 o
   6  -9   7        7.86        2.96     14.34 o
   7  -9   7        7.74        8.13      6.96 o
   8  -9   7       17.89        9.81      8.85 o
   9  -9   7        4.07       11.75     23.42 o
  -9  -8   7       64.93       28.55     15.87 o
  -8  -8   7        3.32        8.78      8.69 o
  -7  -8   7       46.31       50.20     14.31 o
  -6  -8   7      226.88      247.75     12.75 o
  -5  -8   7      876.13      863.26     22.15 o
  -4  -8   7       79.32       86.08     11.05 o
  -3  -8   7       12.85       11.29      4.56 o
  -2  -8   7     2330.38     2277.29     37.21 o
  -1  -8   7     1111.32     1184.91     28.84 o
   0  -8   7     2212.13     2195.65     41.74 o
   1  -8   7       34.88       33.06      4.70 o
   2  -8   7      989.95      977.72     34.21 o
   3  -8   7      737.99      804.26     21.37 o
   4  -8   7       46.87       45.23     10.18 o
   5  -8   7      807.01      829.62     25.68 o
   6  -8   7       27.06       36.80      7.90 o
   7  -8   7      651.22      543.98     64.83 o
   8  -8   7        1.49        0.00     12.39 o
   9  -8   7       18.82       39.01     18.42 o
  -9  -7   7        2.27        0.00     14.80 o
  -8  -7   7       34.14       20.38     13.51 o
  -7  -7   7      393.41      328.90     20.22 o
  -6  -7   7       18.15       44.92     14.04 o
  -5  -7   7      441.71      435.15     12.75 o
  -4  -7   7      100.44       89.77      5.79 o
  -3  -7   7      216.14      215.86     12.80 o
  -2  -7   7      698.81      739.89     12.94 o
  -1  -7   7     3454.20     3404.37     48.96 o
   0  -7   7        1.09        3.26      3.26 o
   1  -7   7      669.13      631.19     12.23 o
   2  -7   7     2229.33     2091.49     35.81 o
   3  -7   7       54.60       43.83      7.21 o
   4  -7   7     1570.40     1509.31     36.21 o
   5  -7   7      444.25      416.39     54.07 o
   6  -7   7     1274.01     1197.35     75.82 o
   7  -7   7       23.20       21.96      6.95 o
   8  -7   7      138.62      125.24     21.09 o
   9  -7   7        6.90       26.18     25.16 o
  10  -7   7       39.01       51.71     34.37 o
 -10  -6   7        2.82        1.15     13.69 o
  -9  -6   7       20.81        6.93     12.91 o
  -8  -6   7      532.52      568.57     18.54 o
  -7  -6   7       17.97       32.65      6.52 o
  -6  -6   7      491.83      493.15     21.18 o
  -5  -6   7       46.76       37.85      6.00 o
  -4  -6   7     1444.00     1411.17     22.11 o
  -3  -6   7       88.74      119.20      6.61 o
  -2  -6   7       41.56       46.20      4.63 o
  -1  -6   7       88.42       80.89      7.09 o
   0  -6   7       39.11       36.79      3.80 o
   1  -6   7     2302.64     2275.31     35.56 o
   2  -6   7       82.83       84.75      6.49 o
   3  -6   7      889.24      856.77     17.36 o
   4  -6   7      208.75      196.17     18.10 o
   5  -6   7      415.66      386.76     26.57 o
   6  -6   7       69.91       73.49     20.39 o
   7  -6   7       11.94        2.65     12.11 o
   8  -6   7      381.47      335.41     26.37 o
   9  -6   7       14.20        2.28     15.19 o
  10  -6   7       38.64       32.59     17.78 o
 -10  -5   7        8.36        6.60     11.54 o
  -9  -5   7      450.47      426.08     24.06 o
  -8  -5   7        7.30        0.00      7.15 o
  -7  -5   7       32.41       31.18      8.57 o
  -6  -5   7       84.90       72.49     11.04 o
  -5  -5   7      342.29      332.21     16.80 o
  -4  -5   7     1724.43     1708.54     28.47 o
  -3  -5   7        2.23        5.91      3.70 o
  -2  -5   7     1615.49     1523.67     25.54 o
  -1  -5   7       19.10       18.15      2.86 o
   0  -5   7     9457.65     9741.58    198.25 o
   1  -5   7     1521.61     1613.02     26.38 o
   2  -5   7     2622.76     2622.82     40.67 o
   3  -5   7      191.72      206.39      9.35 o
   4  -5   7      808.29      738.09     12.88 o
   5  -5   7      298.18      305.38     17.98 o
   6  -5   7       31.30       25.39     19.94 o
   7  -5   7      633.32      586.38     29.90 o
   8  -5   7      266.40      252.01     33.38 o
   9  -5   7       40.00       56.66     16.12 o
  10  -5   7       18.07       21.98     34.83 o
 -11  -4   7        6.27        0.79     10.31 o
 -10  -4   7      556.40      486.71     73.68 o
  -9  -4   7       33.52       40.78      6.52 o
  -8  -4   7       70.71       55.43     10.11 o
  -7  -4   7      136.69      119.38      8.73 o
  -6  -4   7       60.51       61.37     12.94 o
  -5  -4   7      958.08      970.23     29.38 o
  -4  -4   7       56.27       73.88      5.02 o
  -3  -4   7     9572.54     9812.67    178.96 o
  -2  -4   7      341.55      366.36     14.09 o
  -1  -4   7     1678.96     1786.38     62.11 o
   0  -4   7      147.76      209.09      5.31 o
   1  -4   7     1603.57     1711.26     22.62 o
   2  -4   7     4182.29     4398.38     60.11 o
   3  -4   7       55.06       51.15      9.38 o
   4  -4   7     1865.60     2004.43     32.42 o
   5  -4   7       43.39       44.46     11.08 o
   6  -4   7     1176.44      995.64     35.21 o
   7  -4   7       15.18       28.02     14.23 o
   8  -4   7        1.99       24.39     20.24 o
   9  -4   7      163.96      183.24     32.79 o
  10  -4   7       24.20       16.27     32.61 o
 -11  -3   7      175.41      175.64     20.75 o
 -10  -3   7        1.02        0.00      4.97 o
  -9  -3   7       43.01       34.93      7.77 o
  -8  -3   7      223.12      248.30     14.92 o
  -7  -3   7      125.34      147.66     14.51 o
  -6  -3   7      765.33      779.75     20.08 o
  -5  -3   7      149.67      169.50      6.98 o
  -4  -3   7       26.22       31.96      3.78 o
  -3  -3   7      332.36      375.09     10.67 o
  -2  -3   7     1616.23     1606.17     44.82 o
  -1  -3   7     9259.10     9153.80    280.18 o
   0  -3   7      146.76      191.27      6.00 o
   1  -3   7    15424.35    16434.24    412.51 o
   2  -3   7     1203.61     1196.02     24.71 o
   3  -3   7      666.93      643.12     16.99 o
   4  -3   7       65.17       60.21      6.06 o
   5  -3   7      729.22      741.33     17.91 o
   6  -3   7      241.35      239.09     38.85 o
   7  -3   7      250.11      233.17     25.48 o
   8  -3   7      174.66      226.81     19.61 o
   9  -3   7       19.34       26.79     18.48 o
  10  -3   7      189.00      221.66     31.93 o
 -11  -2   7      262.38      216.22     38.28 o
 -10  -2   7      293.67      283.78     15.76 o
  -9  -2   7     1380.66     1427.38     31.20 o
  -8  -2   7        3.41       14.21      5.75 o
  -7  -2   7      963.27     1041.31     62.14 o
  -6  -2   7      881.89      942.15     19.35 o
  -5  -2   7        5.12       10.19      5.32 o
  -4  -2   7      150.48      156.24      5.46 o
  -3  -2   7       84.93       94.19     10.63 o
  -2  -2   7     1746.23     1768.21     35.28 o
  -1  -2   7      542.74      805.79     28.33 o
   0  -2   7    21155.31    21778.34    480.36 o
   1  -2   7        0.90       10.93      4.76 o
   2  -2   7       32.75       31.32      6.25 o
   3  -2   7        3.19       16.50      4.52 o
   4  -2   7       75.69       90.51      8.04 o
   5  -2   7     1735.33     1698.96     32.66 o
   6  -2   7       89.21       67.75     31.40 o
   7  -2   7      669.03      717.80     63.93 o
   8  -2   7       13.31        0.00     17.02 o
   9  -2   7       74.94       90.47     26.70 o
 -11  -1   7       40.12       32.68     12.19 o
 -10  -1   7       31.90       15.29      6.04 o
  -9  -1   7        9.83       14.01      8.05 o
  -8  -1   7       99.90      113.39      8.77 o
  -7  -1   7      961.49      929.60     36.75 o
  -6  -1   7      126.46      131.62     11.19 o
  -5  -1   7      307.87      335.35     13.85 o
  -4  -1   7     2499.49     2707.12     46.51 o
  -3  -1   7       43.63       49.35      5.17 o
  -2  -1   7     1247.36     1238.00     27.09 o
  -1  -1   7     3501.31     3340.67     56.10 o
   0  -1   7      368.62      363.46     10.21 o
   1  -1   7       30.59       24.74      6.40 o
   2  -1   7     1054.11     1176.38     27.37 o
   3  -1   7     3284.43     3045.86     51.38 o
   4  -1   7     3383.50     3386.88     66.00 o
   5  -1   7       17.02       56.44     42.54 o
   6  -1   7       83.33      112.00     20.37 o
   7  -1   7       35.91       15.90     29.30 o
   8  -1   7      108.85      161.25     26.67 o
   9  -1   7       26.54       62.15     26.33 o
 -12   0   7        4.63       21.28     22.89 o
 -11   0   7        1.12        4.04      9.51 o
 -10   0   7        0.64        0.00      7.10 o
  -9   0   7       16.14       23.54     10.48 o
  -8   0   7     1281.64     1293.95     25.25 o
  -7   0   7       96.51      121.62     12.01 o
  -6   0   7     1733.73     1845.93     39.55 o
  -5   0   7       58.45       61.76      8.55 o
  -4   0   7      258.15      276.15     20.02 o
  -3   0   7      198.69      188.43      9.87 o
  -2   0   7      195.92      228.14     15.96 o
  -1   0   7     3533.07     3473.91     61.43 o
   0   0   7      188.02      192.51     13.12 o
   1   0   7     1033.55     1003.58     20.69 o
   2   0   7      923.25     1191.60     29.59 o
   3   0   7     5747.07     6268.78    145.96 o
   4   0   7      442.18      494.42     32.74 o
   5   0   7       78.56       84.62     15.61 o
   6   0   7      337.70      194.32    104.30 o
   7   0   7       48.15       23.11     32.42 o
   8   0   7      100.31      131.02     46.06 o
   9   0   7       12.06       63.35     27.68 o
 -12   1   7       18.57       26.16     16.64 o
 -11   1   7       23.97       20.24      5.71 o
 -10   1   7        1.89        6.67      8.19 o
  -9   1   7      194.91      143.90     26.26 o
  -8   1   7      194.93      227.48     18.35 o
  -7   1   7      847.94      932.46     33.51 o
  -6   1   7      485.28      570.81     22.41 o
  -5   1   7        3.61        1.10      5.44 o
  -4   1   7       81.52      108.75     11.21 o
  -3   1   7       12.52        8.90      5.29 o
  -2   1   7      820.41      725.46     16.86 o
  -1   1   7     3813.30     3715.65     79.88 o
   0   1   7     2838.55     2930.34     57.80 o
   1   1   7       78.43       90.56     29.03 o
   2   1   7        7.54       11.44      7.42 o
   3   1   7     2427.89     2421.32     60.63 o
   4   1   7      323.66      433.36     43.39 o
   5   1   7      995.95     1181.45     55.16 o
   6   1   7      148.00       95.95     35.03 o
   7   1   7      221.63      210.30     30.39 o
   8   1   7       44.58       84.89     26.01 o
   9   1   7      186.99      185.25     60.06 o
 -12   2   7      441.72      498.30     86.73 o
 -11   2   7        3.91        0.00      7.68 o
 -10   2   7      298.00      304.97     51.36 o
  -9   2   7        5.77        6.18      7.41 o
  -8   2   7       60.53       88.79     15.70 o
  -7   2   7     1541.99     1614.95     71.63 o
  -6   2   7       54.55       55.90     13.80 o
  -5   2   7      297.90      265.30     13.19 o
  -4   2   7      763.03      882.15     18.84 o
  -3   2   7     5274.26     5399.05    110.21 o
  -2   2   7      271.56      216.03     16.37 o
  -1   2   7      560.51      512.57     17.52 o
   0   2   7      338.44      285.18     15.28 o
   1   2   7      553.50      545.28     27.68 o
   2   2   7     2082.03     2286.12     48.92 o
   3   2   7      546.95      489.87     24.46 o
   4   2   7     1913.82     1776.89     46.39 o
   5   2   7     1040.58     1118.18     48.71 o
   6   2   7      443.32      549.98     27.79 o
   7   2   7      147.20      259.26     32.84 o
   8   2   7       29.22        2.11     19.41 o
   9   2   7       76.75       77.12     29.50 o
 -12   3   7        4.01        2.81     17.54 o
 -11   3   7        3.94       10.67      8.54 o
 -10   3   7      136.07      143.91     15.41 o
  -9   3   7        5.11       15.70     13.98 o
  -8   3   7      863.37      891.71     37.97 o
  -7   3   7     1103.15     1109.35     69.85 o
  -6   3   7      535.88      506.50     31.98 o
  -5   3   7      241.28      182.41     10.52 o
  -4   3   7     2204.37     2218.84     47.71 o
  -3   3   7      421.24      398.99     13.72 o
  -2   3   7      141.74      142.09      9.93 o
  -1   3   7      209.72      290.42     43.35 o
   0   3   7       59.68       71.88     20.04 o
   1   3   7     3254.79     3563.54    142.34 o
   2   3   7      115.14      149.06     16.22 o
   3   3   7      260.81      222.44     16.25 o
   4   3   7       15.23       52.74     15.86 o
   5   3   7      878.84      839.59     49.85 o
   6   3   7     1423.92     1434.11     48.80 o
   7   3   7       29.33        4.92      4.35 o
   8   3   7       39.95       85.41     28.76 o
 -12   4   7       88.78      132.70     22.96 o
 -11   4   7      143.78       95.08     11.61 o
 -10   4   7        9.23       16.56     17.00 o
  -9   4   7      219.45      213.44     23.78 o
  -8   4   7      133.02      174.89     20.93 o
  -7   4   7       98.46      119.84     14.50 o
  -6   4   7       77.32       82.31     12.96 o
  -5   4   7        0.03        0.00      6.75 o
  -4   4   7      696.88      647.61     18.83 o
  -3   4   7      182.50      206.49     36.23 o
  -2   4   7     4157.98     4018.65     93.50 o
  -1   4   7       11.06        0.00      8.78 o
   0   4   7     2858.29     3164.72    145.10 o
   1   4   7       11.00       14.43      9.37 o
   2   4   7       35.64       37.01     12.83 o
   3   4   7      166.18      205.38     20.61 o
   4   4   7        0.18        2.71     18.73 o
   5   4   7      324.32      294.11     69.58 o
   6   4   7      146.74      118.46     16.87 o
   7   4   7       65.63       36.14     23.04 o
   8   4   7        3.30        0.00     24.44 o
 -12   5   7      151.26      203.69     32.01 o
 -11   5   7      252.56      234.98     30.50 o
 -10   5   7      148.45       70.19     38.51 o
  -9   5   7       23.17       29.98     17.86 o
  -8   5   7      127.03      172.42     18.27 o
  -7   5   7       22.95       18.75     11.67 o
  -6   5   7     1251.57     1163.42     36.28 o
  -5   5   7     1108.32     1132.42     37.72 o
  -4   5   7        1.07        1.06     11.78 o
  -3   5   7      282.11      281.59     17.81 o
  -2   5   7       70.27       83.21     13.55 o
  -1   5   7       17.79       22.88     11.61 o
   0   5   7      222.04      220.16     15.54 o
   1   5   7      104.91       83.36     13.00 o
   2   5   7      662.40      681.39     32.04 o
   3   5   7       57.90       50.53     13.92 o
   4   5   7      268.73      351.44     28.02 o
   5   5   7      110.93       85.91     35.59 o
   6   5   7      104.55       82.05     11.34 o
   7   5   7       65.28       64.34     33.86 o
 -12   6   7       18.83       26.10     24.69 o
 -11   6   7       29.10        5.47     19.26 o
 -10   6   7      143.09      162.32     26.98 o
  -9   6   7      271.48      269.04     24.28 o
  -8   6   7       75.13       73.47     22.93 o
  -7   6   7       56.75       57.42     12.43 o
  -6   6   7      630.87      669.06     38.54 o
  -5   6   7       24.44       17.30      9.91 o
  -4   6   7     1174.56     1171.29     34.67 o
  -3   6   7      599.95      594.73     22.13 o
  -2   6   7      552.51      501.80     20.70 o
  -1   6   7      931.49      995.39     46.07 o
   0   6   7       63.84       77.13     13.24 o
   1   6   7      745.87      734.23     40.18 o
   2   6   7       28.47        3.82     19.71 o
   3   6   7       10.08        7.98     12.30 o
   4   6   7       50.78       46.06     15.89 o
   5   6   7      183.33      233.13     52.54 o
   6   6   7       92.74      171.97     71.20 o
   7   6   7       12.13        8.67     17.09 o
 -11   7   7      496.38      588.63     45.79 o
 -10   7   7      286.07      257.35     33.09 o
  -9   7   7      304.60      339.38     29.85 o
  -8   7   7        6.61       10.20     11.14 o
  -7   7   7      157.70      177.37     55.36 o
  -6   7   7     1078.92     1035.47     33.73 o
  -5   7   7       91.87      125.95     21.26 o
  -4   7   7      348.50      356.57     24.35 o
  -3   7   7        5.29        0.00     12.38 o
  -2   7   7        4.10        9.56     10.16 o
  -1   7   7        3.75        0.00     10.32 o
   0   7   7      609.07      626.37     32.78 o
   1   7   7       16.50       13.22     12.24 o
   2   7   7        0.73        0.00     13.63 o
   3   7   7      147.96      182.85     83.79 o
   4   7   7       77.59       44.98     17.08 o
   5   7   7      380.99      549.39     75.45 o
   6   7   7       56.66       59.70     13.01 o
 -11   8   7       97.51      138.37     52.11 o
 -10   8   7       51.75       27.03     27.28 o
  -9   8   7        9.11        0.00     14.24 o
  -8   8   7       15.69        6.12     14.97 o
  -7   8   7     1615.09     1645.26     49.34 o
  -6   8   7      661.71      579.89     35.00 o
  -5   8   7     1457.09     1478.68     47.02 o
  -4   8   7      147.49      172.41     55.64 o
  -3   8   7       59.18       96.02     43.96 o
  -2   8   7      248.68      226.83     31.64 o
  -1   8   7      358.27      376.72     22.45 o
   0   8   7      427.55      354.29     28.15 o
   1   8   7      104.80      148.14     18.03 o
   2   8   7      263.00      312.44     24.26 o
   3   8   7        0.23        4.59     17.42 o
   4   8   7        6.78        0.00     28.80 o
   5   8   7        2.18        0.00      9.81 o
 -11   9   7       31.60       68.62     29.08 o
 -10   9   7       61.91       94.11     33.21 o
  -9   9   7      160.72      168.26     20.73 o
  -8   9   7     1183.31     1156.91     58.72 o
  -7   9   7       92.01      140.38     23.39 o
  -6   9   7      406.42      351.90     24.38 o
  -5   9   7       17.33       14.81     12.62 o
  -4   9   7      183.99      155.51     34.41 o
  -3   9   7      241.65      272.20     30.30 o
  -2   9   7        5.96        0.00     14.84 o
  -1   9   7      327.81      333.35     28.04 o
   0   9   7       12.68        3.46     14.66 o
   1   9   7      134.90      120.20     24.55 o
   2   9   7        0.12        0.00     20.86 o
   3   9   7       34.08       34.75     28.06 o
   4   9   7       28.96       21.46     25.60 o
   5   9   7       65.81       86.57     21.13 o
 -10  10   7       46.74       66.01     19.40 o
  -9  10   7      218.43      191.97     23.49 o
  -8  10   7        0.29        0.00     23.31 o
  -7  10   7       28.79       34.09     27.10 o
  -6  10   7      618.35      589.49     31.73 o
  -5  10   7       46.65       32.57     22.96 o
  -4  10   7      267.47      306.86     42.70 o
  -3  10   7        6.75       41.78     15.04 o
  -2  10   7       78.68       49.17     15.55 o
  -1  10   7        2.03        3.66     14.98 o
   0  10   7       14.35       28.12     33.68 o
   1  10   7       72.59       92.42     19.73 o
   2  10   7        2.87       13.41     16.40 o
   3  10   7      167.99      151.77     58.61 o
   4  10   7       11.29       15.90     14.31 o
  -9  11   7       32.96       41.75     31.79 o
  -8  11   7       63.99       64.34     23.33 o
  -7  11   7      338.88      379.20     28.40 o
  -6  11   7      201.31      192.62     39.23 o
  -5  11   7      233.32      192.58     26.52 o
  -4  11   7       16.23       10.10     17.95 o
  -3  11   7      182.13      178.17     43.53 o
  -2  11   7       12.90        0.00     25.40 o
  -1  11   7        1.33        8.41     37.13 o
   0  11   7       14.69        0.00     22.06 o
   1  11   7        3.75       13.08     19.87 o
   2  11   7      236.82      217.13     27.43 o
   3  11   7        0.10        0.00     26.28 o
  -8  12   7       78.86       87.12     22.21 o
  -7  12   7        4.36        8.47     16.13 o
  -6  12   7       69.28       63.76     23.88 o
  -5  12   7        9.83       31.14     38.05 o
  -4  12   7       17.79       31.61     30.08 o
  -3  12   7      201.52      229.47     63.15 o
  -2  12   7       13.73       29.44     20.57 o
  -1  12   7       53.49       74.93     30.79 o
   0  12   7        6.81        0.00     18.08 o
   1  12   7      142.39      167.18     40.90 o
  -7  13   7        1.82       30.60     19.22 o
  -6  13   7       31.25       48.51     20.37 o
  -5  13   7       91.20       62.84     20.62 o
  -4  13   7      275.77      290.89     29.18 o
  -3  13   7        0.28        6.07     16.03 o
  -2  13   7       49.51       82.41     21.39 o
  -1  13   7        2.23       16.89     17.65 o
  -1 -15   8      168.80      136.96     31.66 o
   0 -15   8       39.17       50.79     11.52 o
   1 -15   8        9.22        0.00     10.50 o
   2 -15   8        1.99        8.61     14.14 o
   3 -15   8        4.41        0.29      8.39 o
   4 -15   8       28.67       25.72     11.18 o
  -3 -14   8        3.79       25.99     20.72 o
  -2 -14   8      240.36      270.60     17.50 o
  -1 -14   8       17.12        3.88      8.17 o
   0 -14   8        0.44        0.81      9.07 o
   1 -14   8       75.64       82.68     16.87 o
   2 -14   8      259.74      298.48     15.82 o
   3 -14   8       66.80       33.48     10.16 o
   4 -14   8       79.97       94.72     17.73 o
   5 -14   8      273.69      256.25     18.74 o
   6 -14   8        0.57        0.00     16.50 o
  -4 -13   8        0.39       14.24      9.62 o
  -3 -13   8        2.55        0.00     14.25 o
  -2 -13   8       92.08       90.77     16.16 o
  -1 -13   8       13.84       25.20     21.93 o
   0 -13   8      324.29      307.23     15.27 o
   1 -13   8       69.12       79.37     15.38 o
   2 -13   8       68.19       98.20     14.85 o
   3 -13   8        0.13        2.25     10.67 o
   4 -13   8      232.00      276.34     16.73 o
   5 -13   8        5.92        0.00     14.39 o
   6 -13   8      155.39      134.57     27.64 o
   7 -13   8       87.79      119.89     16.01 o
  -6 -12   8       59.58       56.21     15.70 o
  -5 -12   8       22.13       30.59      9.96 o
  -4 -12   8       50.00       37.72     11.32 o
  -3 -12   8      285.25      312.27     18.46 o
  -2 -12   8       74.02       82.54     10.93 o
  -1 -12   8      478.22      504.66     20.52 o
   0 -12   8      101.62      110.84     30.70 o
   1 -12   8        2.63        5.92     10.05 o
   2 -12   8      424.09      408.78     17.94 o
   3 -12   8       55.15       56.49     10.15 o
   4 -12   8       36.96       51.61     13.18 o
   5 -12   8      212.74      230.14     21.67 o
   6 -12   8      326.18      314.26     33.43 o
   7 -12   8        0.45        0.00     18.49 o
  -7 -11   8       21.76       13.75     11.01 o
  -6 -11   8      268.84      273.66     23.83 o
  -5 -11   8       77.96       75.98     12.84 o
  -4 -11   8      214.40      234.89     34.64 o
  -3 -11   8      122.09      123.67     10.01 o
  -2 -11   8      125.32      152.57     20.86 o
  -1 -11   8       29.96       12.57      6.63 o
   0 -11   8       68.78       97.88     34.06 o
   1 -11   8      894.01      909.93     28.30 o
   2 -11   8      214.60      203.17     10.03 o
   3 -11   8        5.33        4.61      6.12 o
   4 -11   8        1.05        9.30     11.87 o
   5 -11   8      156.18      194.95     24.06 o
   6 -11   8        0.20        0.00     11.08 o
   7 -11   8        2.37       10.17      8.79 o
   8 -11   8      247.85      198.74     70.74 o
  -7 -10   8      343.11      332.19     32.30 o
  -6 -10   8       52.08       48.52     11.01 o
  -5 -10   8      109.23      125.35     17.75 o
  -4 -10   8      234.87      212.11     15.88 o
  -3 -10   8       30.52       29.23      9.03 o
  -2 -10   8        2.90        1.50      7.17 o
  -1 -10   8        1.07        0.00      5.55 o
   0 -10   8      450.08      453.50     13.85 o
   1 -10   8     1442.54     1474.50     42.94 o
   2 -10   8      557.35      543.12     19.11 o
   3 -10   8        1.19        1.46      6.31 o
   4 -10   8       14.46        0.00      9.38 o
   5 -10   8       36.34       24.14      9.25 o
   6 -10   8       38.09       29.48     22.28 o
   7 -10   8      214.10      157.19     16.73 o
   8 -10   8        0.72        0.00      9.78 o
  -8  -9   8       12.32        0.00     20.41 o
  -7  -9   8       85.09      103.55     12.82 o
  -6  -9   8       22.90       50.05     18.68 o
  -5  -9   8      202.74      242.43     24.93 o
  -4  -9   8       85.45       96.80      7.65 o
  -3  -9   8     1710.29     1686.50     38.27 o
  -2  -9   8      225.36      272.62     11.18 o
  -1  -9   8      885.60      950.06     19.10 o
   0  -9   8       50.15       37.56      5.98 o
   1  -9   8       19.70        7.99      4.37 o
   2  -9   8       71.02       58.63     11.40 o
   3  -9   8     1370.23     1236.61     29.61 o
   4  -9   8       34.78       42.13      8.83 o
   5  -9   8       72.12       74.36     12.09 o
   6  -9   8      330.26      338.73     23.40 o
   7  -9   8        3.47        3.85      8.71 o
   8  -9   8       88.90      108.69     26.11 o
   9  -9   8        2.19        0.00     13.15 o
  -9  -8   8       45.06        6.35     12.93 o
  -8  -8   8       39.89       41.36     23.37 o
  -7  -8   8        0.07        0.00      8.78 o
  -6  -8   8      341.45      302.06     13.70 o
  -5  -8   8      286.69      297.90     21.79 o
  -4  -8   8      301.25      342.85      9.38 o
  -3  -8   8       48.02       54.64      7.28 o
  -2  -8   8      583.14      550.59     24.21 o
  -1  -8   8      226.01      209.93      9.60 o
   0  -8   8       67.28       72.73      8.37 o
   1  -8   8      851.00      883.57     17.10 o
   2  -8   8        3.97        0.00      6.18 o
   3  -8   8      524.08      468.07     27.20 o
   4  -8   8     2006.82     1974.80     48.59 o
   5  -8   8      618.77      645.66     29.00 o
   6  -8   8      408.60      394.40     19.12 o
   7  -8   8        0.11       12.45      8.69 o
   8  -8   8      115.31       92.88     19.20 o
   9  -8   8        4.51        0.00     21.11 o
  -9  -7   8       76.00       50.23     15.27 o
  -8  -7   8       83.34       82.63     19.48 o
  -7  -7   8      154.11      148.70     13.20 o
  -6  -7   8      227.10      218.88     11.98 o
  -5  -7   8      430.57      347.63     36.65 o
  -4  -7   8      196.72      189.46      9.10 o
  -3  -7   8      513.39      417.55      8.88 o
  -2  -7   8     2374.51     2405.04     31.27 o
  -1  -7   8       80.79       92.30      4.23 o
   0  -7   8     5079.97     5342.86    102.47 o
   1  -7   8      893.81      813.93     17.51 o
   2  -7   8        4.46        5.72      5.78 o
   3  -7   8      439.05      441.78     14.01 o
   4  -7   8      148.06      143.53      7.96 o
   5  -7   8      692.02      717.36     19.05 o
   6  -7   8      120.86      101.24      8.72 o
   7  -7   8      851.56      894.33     50.34 o
   8  -7   8       31.92       24.85     22.06 o
   9  -7   8      243.84      322.63     29.80 o
 -10  -6   8      279.06      296.27     17.99 o
  -9  -6   8       82.24       90.67     32.77 o
  -8  -6   8      299.43      253.62     12.83 o
  -7  -6   8        2.77        4.46      7.56 o
  -6  -6   8       45.85       57.50     11.62 o
  -5  -6   8      337.77      337.14     10.31 o
  -4  -6   8       47.59       58.84     17.25 o
  -3  -6   8     3110.07     3100.87     45.72 o
  -2  -6   8      364.01      384.14      9.40 o
  -1  -6   8     2217.58     2311.08     29.82 o
   0  -6   8       62.58       67.63      7.18 o
   1  -6   8       19.57       54.77      7.43 o
   2  -6   8     1509.24     1393.50     26.90 o
   3  -6   8       49.76       57.34     15.02 o
   4  -6   8     4247.77     4107.58     60.21 o
   5  -6   8        0.90        0.00      5.76 o
   6  -6   8      506.39      579.26     26.78 o
   7  -6   8       56.67       32.72     11.91 o
   8  -6   8      187.35      204.99     22.93 o
   9  -6   8       12.11       41.05     19.32 o
 -10  -5   8       58.36       26.17      8.38 o
  -9  -5   8       20.82       17.69      6.72 o
  -8  -5   8      668.24      578.85     20.97 o
  -7  -5   8        0.94        0.00      7.53 o
  -6  -5   8      849.11      804.18     21.82 o
  -5  -5   8      211.77      232.45     10.58 o
  -4  -5   8     1664.96     1703.58     34.33 o
  -3  -5   8     1029.48     1066.69     29.95 o
  -2  -5   8       14.94        7.30      7.42 o
  -1  -5   8      789.59      731.53     11.44 o
   0  -5   8     1015.12      897.47     18.26 o
   1  -5   8     3328.29     3340.09     44.99 o
   2  -5   8      287.68      308.78      7.80 o
   3  -5   8     1900.74     1901.14     25.18 o
   4  -5   8      130.30      119.87      9.65 o
   5  -5   8      144.09      158.38     20.49 o
   6  -5   8     1306.49     1271.35     34.95 o
   7  -5   8       65.41       51.85     15.40 o
   8  -5   8      192.12      199.40     23.09 o
   9  -5   8       53.69       25.05     26.16 o
 -11  -4   8       43.67       25.49      7.76 o
 -10  -4   8        5.98        0.00      6.22 o
  -9  -4   8      141.07      119.70      8.18 o
  -8  -4   8       38.98       26.13      6.46 o
  -7  -4   8     1443.15     1422.03     67.84 o
  -6  -4   8      566.61      528.36     11.42 o
  -5  -4   8       93.03      104.38     12.88 o
  -4  -4   8      237.53      224.49     13.07 o
  -3  -4   8      152.97      144.36      6.13 o
  -2  -4   8     9531.48     9617.65    228.07 o
  -1  -4   8      834.65     1031.49     28.77 o
   0  -4   8     2675.21     2614.87     32.35 o
   1  -4   8      698.02      769.19     12.64 o
   2  -4   8      773.18      795.45     18.92 o
   3  -4   8       33.14       34.80      6.78 o
   4  -4   8       58.55       81.75     14.37 o
   5  -4   8     1149.03     1210.68     24.66 o
   6  -4   8       12.17        0.00      8.83 o
   7  -4   8       55.90       48.94     15.53 o
   8  -4   8       14.55        7.19     14.64 o
   9  -4   8       94.47      104.16     19.15 o
 -11  -3   8       26.20       18.18      6.52 o
 -10  -3   8      189.97      198.14     11.95 o
  -9  -3   8        6.37        2.50      7.06 o
  -8  -3   8      205.62      206.65     14.14 o
  -7  -3   8      401.05      414.63     13.46 o
  -6  -3   8       12.65       18.05      5.31 o
  -5  -3   8       33.47       28.32      6.54 o
  -4  -3   8      584.83      632.92     16.88 o
  -3  -3   8     1473.72     1512.20     17.27 o
  -2  -3   8      570.57      518.90     23.26 o
  -1  -3   8     7452.73     8026.07    242.10 o
   0  -3   8     2053.58     2238.50     38.81 o
   1  -3   8     1223.87     1174.98     21.10 o
   2  -3   8     1677.38     1663.27     29.66 o
   3  -3   8      967.42      936.41     24.41 o
   4  -3   8     2264.95     2193.11     40.23 o
   5  -3   8       29.63       42.89     16.75 o
   6  -3   8      521.78      250.62    206.19 o
   7  -3   8       14.64        2.51     14.63 o
   8  -3   8       36.41       61.16     18.87 o
   9  -3   8       97.68      105.82     19.33 o
 -11  -2   8        5.17        0.00      5.36 o
 -10  -2   8        1.41        2.74      7.22 o
  -9  -2   8      155.38      144.70     16.08 o
  -8  -2   8      634.33      688.30     16.16 o
  -7  -2   8        8.36       11.84      5.38 o
  -6  -2   8     1079.59     1117.22     19.72 o
  -5  -2   8      187.15      167.88      7.16 o
  -4  -2   8      550.17      599.11     17.59 o
  -3  -2   8       90.81      127.59     10.34 o
  -2  -2   8      500.09      449.70     12.69 o
  -1  -2   8    13509.41    14360.12    272.30 o
   0  -2   8     2549.19     2542.94     35.20 o
   1  -2   8     8010.36     8431.28    142.11 o
   2  -2   8      309.42      328.14     11.86 o
   3  -2   8     5677.21     5883.07    123.31 o
   4  -2   8        1.67        6.40     13.41 o
   5  -2   8      132.81      144.11      8.67 o
   6  -2   8       20.33       16.00      5.02 o
   7  -2   8       56.04       22.76     17.77 o
   8  -2   8      325.01      401.16     58.59 o
   9  -2   8        7.98       22.91     22.26 o
 -11  -1   8      115.01      132.63     32.82 o
 -10  -1   8        4.85        2.23      5.93 o
  -9  -1   8      336.07      319.21     26.63 o
  -8  -1   8      230.41      212.84     13.37 o
  -7  -1   8      876.54      970.55     23.95 o
  -6  -1   8       11.63       14.49      6.97 o
  -5  -1   8      891.96      958.55     38.08 o
  -4  -1   8      913.57     1002.31     22.29 o
  -3  -1   8      829.41      948.89     30.38 o
  -2  -1   8      335.60      316.40      8.73 o
  -1  -1   8     7159.75     7652.44    320.12 o
   0  -1   8     7422.15     7417.92    144.05 o
   1  -1   8     1687.79     1665.74     47.28 o
   2  -1   8     1720.56     1688.55     33.20 o
   3  -1   8     2826.44     2907.41     52.02 o
   4  -1   8      264.70      265.16     14.61 o
   5  -1   8      744.40      688.92     25.83 o
   6  -1   8      206.88      123.10     34.19 o
   7  -1   8      320.43      328.38     31.10 o
   8  -1   8       52.04        0.00     18.42 o
   9  -1   8      113.03      100.32     49.74 o
 -12   0   8      171.77      202.91     22.77 o
 -11   0   8        8.17        9.31      5.62 o
 -10   0   8      204.69      229.51     17.12 o
  -9   0   8       17.92       20.94     15.23 o
  -8   0   8        0.36        1.55      6.35 o
  -7   0   8      704.79      791.72     23.32 o
  -6   0   8        2.37        6.97      7.71 o
  -5   0   8     6419.79     6939.35    213.24 o
  -4   0   8      413.60      475.81     35.10 o
  -3   0   8      181.47      175.37      6.06 o
  -2   0   8       90.48      103.80     31.36 o
  -1   0   8      632.34      714.82     16.20 o
   0   0   8     1310.38     1330.06     24.02 o
   1   0   8       49.91       39.13      6.77 o
   2   0   8     5726.00     5840.93    233.68 o
   3   0   8      250.88      244.99     23.46 o
   4   0   8     1619.72     1676.88     48.60 o
   5   0   8      102.90       89.14     15.30 o
   6   0   8      176.74      104.72     50.41 o
   7   0   8       58.17       27.04     20.12 o
   8   0   8       23.37       23.29     21.96 o
   9   0   8       87.51       87.23     30.81 o
 -12   1   8       12.16       13.09     20.13 o
 -11   1   8       73.19       78.50     24.61 o
 -10   1   8       10.33       10.01      8.52 o
  -9   1   8      157.94      176.60     23.24 o
  -8   1   8      390.09      357.00     20.89 o
  -7   1   8       33.13       45.26     19.85 o
  -6   1   8      636.45      609.44     35.23 o
  -5   1   8      156.01      192.73     10.67 o
  -4   1   8       80.18       82.39     18.78 o
  -3   1   8      685.06      642.07     15.85 o
  -2   1   8      287.17      267.00     11.23 o
  -1   1   8     2011.16     1976.50     49.17 o
   0   1   8      541.85      505.46     16.67 o
   1   1   8      801.45      741.29     22.36 o
   2   1   8      527.41      516.47     21.32 o
   3   1   8     1258.17     1387.65     41.79 o
   4   1   8       13.74        1.20     10.68 o
   5   1   8       28.69       24.44     15.04 o
   6   1   8       81.50       77.92     22.32 o
   7   1   8       31.35       13.53     19.78 o
   8   1   8       98.44      151.18     30.21 o
 -12   2   8       46.67       59.03     18.15 o
 -11   2   8      268.45      257.29     38.92 o
 -10   2   8        2.95        0.38      6.21 o
  -9   2   8      175.83      254.98     21.92 o
  -8   2   8        9.41       14.33     20.35 o
  -7   2   8      614.17      696.33     43.44 o
  -6   2   8        7.45       11.05      7.81 o
  -5   2   8     1021.75     1008.28     25.45 o
  -4   2   8     1717.86     1714.50     36.31 o
  -3   2   8       39.60       16.59      5.88 o
  -2   2   8      222.22      216.15      9.98 o
  -1   2   8      103.66      120.10     11.85 o
   0   2   8      536.77      478.34     40.72 o
   1   2   8      838.54     1006.20     25.26 o
   2   2   8        0.86        0.00     15.55 o
   3   2   8      575.06      553.20     21.96 o
   4   2   8      245.95      214.51     17.71 o
   5   2   8     1854.33     2050.20     63.31 o
   6   2   8      169.32      224.74     32.55 o
   7   2   8      385.29      537.98     70.85 o
   8   2   8       19.78        0.00     36.66 o
 -12   3   8      141.72      192.47     19.88 o
 -11   3   8      143.74      138.36     27.88 o
 -10   3   8      103.08      185.24     39.19 o
  -9   3   8      142.02      152.18     19.80 o
  -8   3   8       31.69       20.86     23.41 o
  -7   3   8      203.15      194.16     20.46 o
  -6   3   8        9.52       17.60     13.99 o
  -5   3   8       29.72       31.88      9.28 o
  -4   3   8       59.24       57.70     11.86 o
  -3   3   8        5.93        1.38     10.50 o
  -2   3   8      600.58      695.75     19.02 o
  -1   3   8      272.63      357.70     14.19 o
   0   3   8      479.62      538.86     18.42 o
   1   3   8      177.35      212.61     17.17 o
   2   3   8     1494.86     1450.07     42.81 o
   3   3   8       60.67       75.69     16.10 o
   4   3   8      207.43      271.10     19.50 o
   5   3   8        2.21        0.00     16.14 o
   6   3   8       78.72       76.59     21.61 o
   7   3   8        3.94       29.97     28.54 o
   8   3   8       15.17       21.37     25.49 o
 -12   4   8        0.42        0.00     15.19 o
 -11   4   8       19.62       52.07     20.72 o
 -10   4   8      310.38      284.15     47.51 o
  -9   4   8       69.74       52.45     17.59 o
  -8   4   8      364.00      382.18     21.45 o
  -7   4   8        1.26        7.79     11.35 o
  -6   4   8     2034.26     2080.58     62.22 o
  -5   4   8      144.42      118.50     14.74 o
  -4   4   8       12.20        0.69      6.60 o
  -3   4   8       14.84       15.32     10.97 o
  -2   4   8      252.37      265.37     13.88 o
  -1   4   8     3303.09     3273.77    136.30 o
   0   4   8        0.69        3.26      8.17 o
   1   4   8     1927.58     2071.32     56.86 o
   2   4   8        7.53       19.60     10.92 o
   3   4   8      730.08      756.61     51.37 o
   4   4   8       11.87       26.98     13.12 o
   5   4   8       55.99       49.92     19.46 o
   6   4   8      321.55      308.35     29.26 o
   7   4   8       23.31       10.14     16.16 o
 -12   5   8        9.19       13.23     35.42 o
 -11   5   8      133.64      149.22     27.28 o
 -10   5   8      463.00      515.11     38.55 o
  -9   5   8      212.14      217.08     17.64 o
  -8   5   8       17.70        0.00     10.63 o
  -7   5   8       44.88       52.06     13.80 o
  -6   5   8      109.94      141.20     30.33 o
  -5   5   8       25.93       34.41      9.72 o
  -4   5   8      223.48      221.26     22.20 o
  -3   5   8      137.98      113.55     11.94 o
  -2   5   8      929.49      996.06     27.89 o
  -1   5   8       63.57       84.20     12.07 o
   0   5   8      864.92      806.68     32.80 o
   1   5   8       54.57       44.21     15.00 o
   2   5   8       48.05       69.16     14.20 o
   3   5   8      525.30      608.67     58.66 o
   4   5   8      418.11      484.74     73.72 o
   5   5   8      413.38      470.56     42.21 o
   6   5   8       37.84       31.05     15.26 o
   7   5   8       31.02       35.57     23.34 o
 -11   6   8        1.27        9.97     33.26 o
 -10   6   8       13.94        0.00     16.05 o
  -9   6   8        2.04        5.43     18.76 o
  -8   6   8       39.76       39.18     12.01 o
  -7   6   8        2.75        0.00     12.17 o
  -6   6   8      366.46      408.12     19.43 o
  -5   6   8     1135.06     1251.07     40.61 o
  -4   6   8       17.19       22.22     12.78 o
  -3   6   8       93.44      110.88     18.05 o
  -2   6   8        5.86        5.61     14.98 o
  -1   6   8      147.13      157.13     15.22 o
   0   6   8      908.13      930.02     48.30 o
   1   6   8       58.40       66.01     14.34 o
   2   6   8     1260.26     1391.57    127.67 o
   3   6   8      272.40      329.42     23.30 o
   4   6   8      437.46      516.01     56.20 o
   5   6   8        6.12        0.00     26.57 o
   6   6   8       13.92        2.62      8.60 o
 -11   7   8       40.68       41.64     23.82 o
 -10   7   8      165.78      163.34     35.84 o
  -9   7   8      565.79      573.59     30.21 o
  -8   7   8      244.15      245.75     24.09 o
  -7   7   8       86.37       77.12     14.05 o
  -6   7   8        7.66       12.73     13.28 o
  -5   7   8      101.37       73.79     13.69 o
  -4   7   8       10.21        0.50     11.51 o
  -3   7   8      802.30      879.29     36.45 o
  -2   7   8       67.54       63.79     16.34 o
  -1   7   8      440.78      429.40     27.41 o
   0   7   8      553.33      639.58     34.21 o
   1   7   8      562.49      632.48     29.32 o
   2   7   8        1.02        5.79     21.95 o
   3   7   8        9.70       22.56     14.88 o
   4   7   8      224.24      250.55     34.54 o
   5   7   8        5.61       29.72     18.14 o
   6   7   8       34.84       28.70     15.91 o
 -11   8   8      297.19      375.58     42.39 o
 -10   8   8       12.35        0.00     25.72 o
  -9   8   8      123.80       76.17     20.71 o
  -8   8   8        1.41        0.00     12.38 o
  -7   8   8       12.53        0.00     29.79 o
  -6   8   8       55.47       44.65     16.46 o
  -5   8   8      250.10      215.08     18.81 o
  -4   8   8      950.76      974.57     35.16 o
  -3   8   8       71.12       47.20     17.08 o
  -2   8   8      875.92      917.02     38.80 o
  -1   8   8       29.87       21.82     15.50 o
   0   8   8       23.91       40.20     14.55 o
   1   8   8       53.30       38.10     14.87 o
   2   8   8        6.68        0.00     15.77 o
   3   8   8      525.74      677.44    116.46 o
   4   8   8       70.82       74.18     20.54 o
   5   8   8      150.84       83.45     96.28 o
 -10   9   8      121.83      146.95     21.22 o
  -9   9   8      120.13      178.70     28.35 o
  -8   9   8      140.75      125.52     32.04 o
  -7   9   8      497.52      461.33     27.95 o
  -6   9   8       20.20       21.49     13.73 o
  -5   9   8      595.54      637.56     49.11 o
  -4   9   8      242.28      219.43     58.76 o
  -3   9   8       10.55        1.71     11.33 o
  -2   9   8      529.12      586.23     35.08 o
  -1   9   8        2.97        0.00     23.39 o
   0   9   8       38.14       11.18     14.37 o
   1   9   8      136.98      196.86     66.84 o
   2   9   8      375.16      432.35     57.07 o
   3   9   8       54.69       57.39     24.10 o
   4   9   8      186.02      197.04     66.70 o
 -10  10   8       83.10       87.85     20.41 o
  -9  10   8      121.23      102.42     34.88 o
  -8  10   8      208.83      241.70     74.46 o
  -7  10   8       26.44       42.14     16.43 o
  -6  10   8      472.37      439.70     73.38 o
  -5  10   8       20.08       23.10     18.83 o
  -4  10   8      542.27      559.60     30.95 o
  -3  10   8      131.12      136.24     22.48 o
  -2  10   8       13.22        0.00     15.03 o
  -1  10   8      119.81      125.33     53.68 o
   0  10   8        3.53       14.22     14.72 o
   1  10   8      132.94      141.68     22.44 o
   2  10   8       15.74       23.48     25.63 o
   3  10   8        0.53       36.59     34.24 o
  -9  11   8        5.38       10.48     16.14 o
  -8  11   8       34.41       49.62     18.54 o
  -7  11   8        4.94        0.00     45.45 o
  -6  11   8      265.60      313.70     31.70 o
  -5  11   8      112.66       91.93     49.52 o
  -4  11   8      246.54      228.03     29.99 o
  -3  11   8       50.04       56.82     18.03 o
  -2  11   8      275.15      369.48     27.51 o
  -1  11   8        2.29        0.00     14.83 o
   0  11   8       28.45       10.90     22.53 o
   1  11   8       38.91       52.28     33.62 o
   2  11   8        0.04        3.68     22.76 o
  -8  12   8        7.26       14.88     21.42 o
  -7  12   8      202.96      223.46     48.49 o
  -6  12   8      107.74       66.43     26.57 o
  -5  12   8      123.89       88.51     38.40 o
  -4  12   8        4.57       12.21     19.85 o
  -3  12   8        6.59        1.06     17.02 o
  -2  12   8       34.17       39.96     38.19 o
  -1  12   8       11.73        7.85     27.16 o
   0  12   8       62.92       90.22     37.91 o
  -6  13   8        9.87        0.00     22.03 o
  -5  13   8       45.00       51.84     35.60 o
  -4  13   8        4.95        0.00     35.83 o
  -3  13   8       50.00       42.84     34.59 o
  -2  13   8       29.66        0.00     19.06 o
  -1 -15   9        0.14        0.84     10.83 o
   0 -15   9      210.89      203.78     35.88 o
   1 -15   9       57.91       50.60     11.35 o
   2 -15   9       34.27       22.80     13.56 o
   3 -15   9       35.11       42.75     11.70 o
  -3 -14   9      177.13      196.62     30.73 o
  -2 -14   9       30.16       17.85     11.41 o
  -1 -14   9      240.24      223.93     41.70 o
   0 -14   9        5.03        0.00     17.86 o
   1 -14   9       34.10       53.81     13.45 o
   2 -14   9        0.65       10.06     10.78 o
   3 -14   9        0.91        5.10     14.79 o
   4 -14   9      249.32      287.54     25.71 o
   5 -14   9       29.69       68.85     24.74 o
  -4 -13   9       89.89       37.41     12.95 o
  -3 -13   9        2.15        6.25      6.58 o
  -2 -13   9      135.30      123.73     11.66 o
  -1 -13   9        0.13        1.88     12.24 o
   0 -13   9       58.55       65.69      9.74 o
   1 -13   9      275.31      247.61     20.69 o
   2 -13   9       40.23       21.67      7.52 o
   3 -13   9      148.91      128.95     13.67 o
   4 -13   9      285.89      327.96     31.67 o
   5 -13   9       46.54       29.99     15.44 o
   6 -13   9       28.85       24.92     15.49 o
  -5 -12   9       69.88       79.03     14.45 o
  -4 -12   9       54.77       48.16     12.92 o
  -3 -12   9        4.76        8.67      8.43 o
  -2 -12   9       97.54       91.17      8.08 o
  -1 -12   9        1.25        0.00      6.24 o
   0 -12   9      692.84      660.00     19.87 o
   1 -12   9       31.82       21.75      6.68 o
   2 -12   9       54.51       42.99     14.26 o
   3 -12   9      164.71      174.32     18.92 o
   4 -12   9       12.53       21.45     13.85 o
   5 -12   9      120.04      149.49     14.46 o
   6 -12   9       88.57       71.78     22.38 o
   7 -12   9      133.24       96.21     21.51 o
  -6 -11   9       62.51       70.79     24.80 o
  -5 -11   9      154.36      150.09     11.91 o
  -4 -11   9      105.56       89.93     25.04 o
  -3 -11   9      243.26      248.14     16.27 o
  -2 -11   9       88.04       99.39     16.09 o
  -1 -11   9      347.56      332.56     18.56 o
   0 -11   9        9.49        2.69      7.78 o
   1 -11   9        2.68        4.87      6.68 o
   2 -11   9        8.93       10.09      6.72 o
   3 -11   9      141.48       98.19     15.49 o
   4 -11   9     1017.13      973.28     29.18 o
   5 -11   9      214.07      235.17     17.59 o
   6 -11   9      169.74      192.07     31.25 o
   7 -11   9       27.86       17.92     10.49 o
   8 -11   9        8.26        0.74      6.79 o
  -7 -10   9        7.91        0.00     11.21 o
  -6 -10   9      383.76      414.66     17.38 o
  -5 -10   9      314.92      355.43     14.02 o
  -4 -10   9      951.80      877.13     54.80 o
  -3 -10   9      212.79      188.68     13.26 o
  -2 -10   9      532.89      495.58     20.45 o
  -1 -10   9     1130.85     1089.55     23.51 o
   0 -10   9     1297.10     1257.73     24.29 o
   1 -10   9      173.08      151.67     11.72 o
   2 -10   9      107.23      106.26      8.70 o
   3 -10   9     1322.38     1379.29     40.17 o
   4 -10   9        0.57       11.73      9.47 o
   5 -10   9      115.05      125.13     11.88 o
   6 -10   9        5.24        0.00      7.82 o
   7 -10   9        2.05        0.00     10.78 o
   8 -10   9       56.24       76.94      9.23 o
  -8  -9   9       32.08        6.88     11.90 o
  -7  -9   9      674.39      671.06     37.94 o
  -6  -9   9       13.49       10.95     11.01 o
  -5  -9   9       96.35       96.09     13.75 o
  -4  -9   9       11.86       11.79      8.21 o
  -3  -9   9      298.69      251.11     16.42 o
  -2  -9   9      393.32      374.95     13.80 o
  -1  -9   9     1078.92     1098.17     28.76 o
   0  -9   9      437.34      479.27     14.44 o
   1  -9   9      510.93      500.71     15.74 o
   2  -9   9      116.87      109.38     17.15 o
   3  -9   9       52.90       92.32      9.54 o
   4  -9   9      134.15      159.00     14.25 o
   5  -9   9      184.03      206.33     15.60 o
   6  -9   9      298.45      280.65     14.45 o
   7  -9   9      449.43      417.74     55.46 o
   8  -9   9       51.10       74.61     20.62 o
  -9  -8   9       27.57       14.42     21.04 o
  -8  -8   9      423.53      308.59     93.44 o
  -7  -8   9      761.08      803.71     23.80 o
  -6  -8   9       15.07       19.07      8.38 o
  -5  -8   9     1274.03     1179.29     35.34 o
  -4  -8   9      791.85      786.66     19.95 o
  -3  -8   9     2475.29     2472.99     42.95 o
  -2  -8   9     1053.35     1065.81     16.63 o
  -1  -8   9     2232.29     2152.83     30.35 o
   0  -8   9        0.04        0.00      4.54 o
   1  -8   9       23.35       22.27      6.97 o
   2  -8   9      130.17      146.20      7.99 o
   3  -8   9      133.85      114.23      8.72 o
   4  -8   9      131.46      144.16     10.31 o
   5  -8   9      136.05      133.66     10.52 o
   6  -8   9       33.48       30.38     11.51 o
   7  -8   9        0.79        2.17     13.80 o
   8  -8   9      113.93      145.32     34.50 o
   9  -8   9       47.72       74.55     22.34 o
  -9  -7   9      170.96      136.95     15.49 o
  -8  -7   9      237.45      232.50     21.49 o
  -7  -7   9       49.18       49.34      8.48 o
  -6  -7   9      415.14      414.60     12.74 o
  -5  -7   9      148.08      162.22     14.68 o
  -4  -7   9      284.13      299.29     14.42 o
  -3  -7   9      382.36      399.52     13.24 o
  -2  -7   9      216.93      214.92      5.28 o
  -1  -7   9      996.15      982.84     13.47 o
   0  -7   9       23.50       14.23      5.96 o
   1  -7   9     2683.47     2577.24     45.50 o
   2  -7   9      137.50      146.14      9.52 o
   3  -7   9      277.55      258.52     16.22 o
   4  -7   9     1971.56     1908.54     71.71 o
   5  -7   9       23.70       35.38      6.88 o
   6  -7   9       44.05       36.20     15.32 o
   7  -7   9       17.82       24.02     11.62 o
   8  -7   9      209.37      183.14     19.97 o
   9  -7   9      148.43      112.67     19.08 o
 -10  -6   9        0.20       10.08      6.37 o
  -9  -6   9      194.18      218.71     15.24 o
  -8  -6   9        0.57        1.16      5.72 o
  -7  -6   9      610.71      614.25     44.00 o
  -6  -6   9       49.25       55.32     12.79 o
  -5  -6   9       31.98       26.38      5.62 o
  -4  -6   9     1316.40     1258.92     39.90 o
  -3  -6   9     1155.55     1072.03     23.65 o
  -2  -6   9     1134.73     1135.18     34.19 o
  -1  -6   9      587.43      547.56     14.99 o
   0  -6   9     5114.25     5491.04    112.01 o
   1  -6   9       73.47       61.98      5.33 o
   2  -6   9      378.79      408.97     10.75 o
   3  -6   9       25.69       32.57      8.09 o
   4  -6   9      395.92      395.08     14.92 o
   5  -6   9       18.04       19.49      6.41 o
   6  -6   9       25.13       16.03      9.64 o
   7  -6   9      680.07      742.99     40.39 o
   8  -6   9      148.14      167.75     17.87 o
   9  -6   9      369.81      322.30     63.05 o
 -10  -5   9      155.98      121.59     11.24 o
  -9  -5   9       33.77       37.32      9.25 o
  -8  -5   9       27.63       19.41      7.73 o
  -7  -5   9       21.19       37.25      9.28 o
  -6  -5   9      438.06      399.32     13.66 o
  -5  -5   9      978.80     1001.70     29.01 o
  -4  -5   9      119.26      147.95      4.17 o
  -3  -5   9     2709.82     2676.32    111.68 o
  -2  -5   9     1115.36     1091.31     40.18 o
  -1  -5   9      245.78      166.30     21.00 o
   0  -5   9       85.63       99.00      3.41 o
   1  -5   9      250.63      279.04      5.86 o
   2  -5   9     1955.61     1998.73     28.55 o
   3  -5   9     1005.82     1054.76     22.13 o
   4  -5   9      806.98      762.51     17.44 o
   5  -5   9      319.74      384.17     11.13 o
   6  -5   9      322.47      319.43     17.79 o
   7  -5   9       11.25       17.91     11.30 o
   8  -5   9      461.98      410.60     25.12 o
   9  -5   9      190.56      169.57     33.85 o
 -10  -4   9      201.91      215.22     18.14 o
  -9  -4   9        0.61        1.98      7.92 o
  -8  -4   9      733.92      736.60     17.23 o
  -7  -4   9      110.42       97.94      7.39 o
  -6  -4   9     1337.61     1333.46     47.98 o
  -5  -4   9      200.67      214.00      6.78 o
  -4  -4   9      960.30      958.38     14.41 o
  -3  -4   9        9.28       24.45     11.33 o
  -2  -4   9      994.27      988.82     35.16 o
  -1  -4   9      885.96      796.16     29.53 o
   0  -4   9       16.72       22.97      6.39 o
   1  -4   9     2964.70     2803.95     50.52 o
   2  -4   9     1482.86     1405.08     25.56 o
   3  -4   9     1367.42     1364.50     30.53 o
   4  -4   9       52.55       50.58      7.08 o
   5  -4   9      644.48      618.61     16.06 o
   6  -4   9      499.01      463.43     42.91 o
   7  -4   9      205.11      254.02     18.94 o
   8  -4   9      371.32      331.24     52.95 o
   9  -4   9      158.61      147.91     21.19 o
 -11  -3   9      236.46      231.96     11.72 o
 -10  -3   9       15.15        2.62      9.58 o
  -9  -3   9      434.62      481.86     19.71 o
  -8  -3   9      155.80      155.91      8.97 o
  -7  -3   9      694.30      593.56     40.77 o
  -6  -3   9     1353.64     1354.99     25.99 o
  -5  -3   9        4.02        9.21      5.28 o
  -4  -3   9      605.42      609.19     15.22 o
  -3  -3   9      224.12      266.17     31.02 o
  -2  -3   9     7787.85     7865.69    272.51 o
  -1  -3   9     3419.42     3762.88    184.14 o
   0  -3   9     1786.99     1911.21     55.98 o
   1  -3   9      341.25      413.60     13.42 o
   2  -3   9      423.03      388.82     13.69 o
   3  -3   9       86.93      120.32      7.77 o
   4  -3   9       15.95        1.96      8.26 o
   5  -3   9     1394.60     1352.93     34.10 o
   6  -3   9        0.77        0.27      9.59 o
   7  -3   9       58.29       49.72     19.38 o
   8  -3   9        2.52       33.58     20.38 o
   9  -3   9      165.00      193.52     43.28 o
 -11  -2   9       15.74        6.00      6.78 o
 -10  -2   9        2.76       10.65      8.11 o
  -9  -2   9       23.33       21.80      8.15 o
  -8  -2   9      371.60      430.45     20.96 o
  -7  -2   9      605.14      599.92     34.21 o
  -6  -2   9       10.54        8.56      5.14 o
  -5  -2   9     1960.36     1960.51     31.56 o
  -4  -2   9       52.67       37.19     13.87 o
  -3  -2   9     1234.54     1224.22     20.99 o
  -2  -2   9       24.86       40.23      8.00 o
  -1  -2   9     3299.48     3508.54     51.80 o
   0  -2   9      971.01     1000.54     15.66 o
   1  -2   9       12.69       12.34      4.08 o
   2  -2   9     2531.71     2597.15     59.32 o
   3  -2   9        2.73        0.00      8.54 o
   4  -2   9     2898.74     2829.61     58.92 o
   5  -2   9       20.70       20.64      7.49 o
   6  -2   9        2.90        6.89      4.57 o
   7  -2   9      118.81      152.67     24.46 o
   8  -2   9       25.45       35.56     21.05 o
   9  -2   9       82.00       92.64     28.70 o
 -11  -1   9       20.39       26.93      8.52 o
 -10  -1   9       40.50       82.08     13.89 o
  -9  -1   9        9.85       29.83      9.23 o
  -8  -1   9     1454.10     1430.75     49.20 o
  -7  -1   9       31.54       28.21      5.42 o
  -6  -1   9     1764.52     1929.20     42.10 o
  -5  -1   9      462.97      536.90     13.46 o
  -4  -1   9      374.06      413.09     11.96 o
  -3  -1   9      651.44      590.26     17.02 o
  -2  -1   9     1456.96     1434.31     22.25 o
  -1  -1   9     3384.05     3668.33     80.19 o
   0  -1   9       20.13       37.58      6.06 o
   1  -1   9     1848.58     1898.29     53.11 o
   2  -1   9       32.21       45.86      7.74 o
   3  -1   9     3759.85     3976.65     87.35 o
   4  -1   9      102.90      108.82     14.15 o
   5  -1   9       46.08       56.44      8.76 o
   6  -1   9       45.81       26.88     15.51 o
   7  -1   9       28.23       39.79     36.91 o
   8  -1   9      134.51      163.73     31.84 o
   9  -1   9       11.97        0.00     20.98 o
 -11   0   9       61.74       39.49      7.22 o
 -10   0   9       33.14       37.17      8.57 o
  -9   0   9       10.90       22.35      8.53 o
  -8   0   9       48.70       25.37     10.32 o
  -7   0   9      653.99      648.25     54.11 o
  -6   0   9      612.07      735.05     34.51 o
  -5   0   9       58.42       91.55     10.09 o
  -4   0   9      576.60      581.83     12.88 o
  -3   0   9      108.26      134.82      5.76 o
  -2   0   9     8313.17     8742.05    189.04 o
  -1   0   9     1084.65     1107.39     22.49 o
   0   0   9     4770.83     4825.59    102.94 o
   1   0   9       32.35       14.63      7.63 o
   2   0   9      588.32      530.69     20.98 o
   3   0   9     2957.87     3168.69     76.81 o
   4   0   9      134.76       89.03     19.91 o
   5   0   9      891.46      887.50     83.89 o
   6   0   9       23.95       18.82      5.36 o
   7   0   9      116.48      163.76     48.84 o
   8   0   9       29.87        0.00     37.09 o
 -12   1   9      269.99      308.71     25.79 o
 -11   1   9       22.90       15.96     13.93 o
 -10   1   9       98.37       96.45      8.48 o
  -9   1   9       75.66       89.67      9.53 o
  -8   1   9       39.60       64.14     13.52 o
  -7   1   9      542.92      603.97     37.87 o
  -6   1   9      336.31      336.26     11.66 o
  -5   1   9     1389.60     1556.97     45.78 o
  -4   1   9       94.39       86.53     16.04 o
  -3   1   9     6392.48     6335.88    129.40 o
  -2   1   9       42.42       62.64      6.31 o
  -1   1   9        9.28        7.61      5.32 o
   0   1   9      297.87      270.14     11.33 o
   1   1   9       97.49       73.17     10.92 o
   2   1   9     4048.84     4273.40    142.36 o
   3   1   9       22.66       24.27     12.53 o
   4   1   9     1569.72     1567.73     42.63 o
   5   1   9      326.86      409.50     37.97 o
   6   1   9      458.63      358.97     60.50 o
   7   1   9       53.61       58.34     24.17 o
   8   1   9        2.52        0.00     24.69 o
 -12   2   9        0.67       11.70      8.84 o
 -11   2   9       24.79       23.35      7.84 o
 -10   2   9       78.97       55.72     15.66 o
  -9   2   9       17.97        0.00     11.58 o
  -8   2   9      163.90      229.90     31.85 o
  -7   2   9       74.64      125.10     12.03 o
  -6   2   9      454.83      443.32     22.55 o
  -5   2   9       31.72       24.00      9.49 o
  -4   2   9     3747.96     3916.11     87.65 o
  -3   2   9     1389.40     1422.56     31.96 o
  -2   2   9      670.10      669.78     20.08 o
  -1   2   9      232.87      260.06     11.73 o
   0   2   9       99.01      126.19     47.66 o
   1   2   9     7855.61     7771.60    178.07 o
   2   2   9      166.43      216.39     24.81 o
   3   2   9      243.60      261.07     16.81 o
   4   2   9      495.74      434.90     28.38 o
   5   2   9      157.05      133.40     36.43 o
   6   2   9      361.39      380.58     32.65 o
   7   2   9        4.56       17.78     22.48 o
   8   2   9      137.67      136.27     34.72 o
 -12   3   9        0.47       13.40     12.86 o
 -11   3   9      469.10      447.95     55.39 o
 -10   3   9       81.44      120.76     35.81 o
  -9   3   9      200.30      218.96     22.41 o
  -8   3   9      239.50      230.41     33.78 o
  -7   3   9       28.32       13.79      9.38 o
  -6   3   9      282.46      270.05     12.99 o
  -5   3   9      182.00      189.86     13.66 o
  -4   3   9     2440.01     2337.19     52.55 o
  -3   3   9     6177.63     6137.28    139.59 o
  -2   3   9     1697.23     1754.55     45.56 o
  -1   3   9     1082.53     1162.25     65.93 o
   0   3   9      410.71      521.93     22.33 o
   1   3   9      262.25      292.27     20.53 o
   2   3   9       82.17       77.23     12.62 o
   3   3   9      139.02      113.93     15.24 o
   4   3   9       37.29       47.41     23.61 o
   5   3   9      115.05      127.17     28.29 o
   6   3   9       35.02       31.92     22.19 o
   7   3   9      318.42      334.24     29.67 o
 -12   4   9      164.60      134.47     46.85 o
 -11   4   9       38.75       55.23     20.45 o
 -10   4   9      104.09      153.08     23.27 o
  -9   4   9      109.55      131.57     35.10 o
  -8   4   9        0.93       18.04     16.23 o
  -7   4   9       22.66       33.83     11.51 o
  -6   4   9        2.62        0.00      8.59 o
  -5   4   9     1801.92     1716.51     41.02 o
  -4   4   9       58.78       71.78     10.84 o
  -3   4   9       55.79       71.31     16.83 o
  -2   4   9        0.78        6.29      9.66 o
  -1   4   9      146.60      154.53     26.26 o
   0   4   9      463.57      423.61     32.60 o
   1   4   9      516.47      579.83     28.55 o
   2   4   9     2227.17     2341.78    104.59 o
   3   4   9       74.39       52.23     13.98 o
   4   4   9      201.01      269.14     21.50 o
   5   4   9       49.14       46.68     16.21 o
   6   4   9      113.98      113.65     25.40 o
   7   4   9       60.52       50.44     25.01 o
 -11   5   9        7.94       21.82     33.57 o
 -10   5   9      409.99      433.93     34.62 o
  -9   5   9      211.09      228.07     21.05 o
  -8   5   9      249.62      333.53     47.15 o
  -7   5   9        1.14        0.00      8.17 o
  -6   5   9      210.35      234.22     19.27 o
  -5   5   9       93.82      120.37     15.97 o
  -4   5   9      287.81      284.78     26.12 o
  -3   5   9       21.69        0.00     10.69 o
  -2   5   9      276.08      277.51     20.25 o
  -1   5   9      885.58      880.39     33.31 o
   0   5   9      569.67      526.56     27.84 o
   1   5   9      443.55      482.80     30.86 o
   2   5   9       24.49       17.14     12.35 o
   3   5   9       97.06       85.10     28.64 o
   4   5   9      286.86      387.88     43.74 o
   5   5   9       77.42       48.48     30.56 o
   6   5   9        6.33       53.82     24.17 o
 -11   6   9      205.37      183.94     28.98 o
 -10   6   9      113.91      128.10     42.49 o
  -9   6   9      586.37      574.34     26.86 o
  -8   6   9       22.11       31.52     11.95 o
  -7   6   9       56.14       55.42     12.43 o
  -6   6   9       93.06      113.67     13.57 o
  -5   6   9        3.91        3.81     10.83 o
  -4   6   9      741.81      749.17     26.28 o
  -3   6   9       33.42       30.51     18.93 o
  -2   6   9      465.80      439.90     20.99 o
  -1   6   9        1.00       14.30     13.12 o
   0   6   9      165.86      155.02     17.14 o
   1   6   9      108.27       90.04     22.73 o
   2   6   9       13.48       14.29     13.09 o
   3   6   9      663.77      667.42     32.91 o
   4   6   9       12.82       22.15     19.05 o
   5   6   9      133.64      236.95     25.49 o
   6   6   9        2.27        7.03      9.86 o
 -11   7   9        1.46       29.89     22.58 o
 -10   7   9       10.21        6.24     25.84 o
  -9   7   9       56.31       58.45     23.55 o
  -8   7   9      126.32      141.32     39.04 o
  -7   7   9      454.54      490.66     28.31 o
  -6   7   9        5.15       39.94     38.13 o
  -5   7   9        6.12       13.56     13.71 o
  -4   7   9      292.18      294.11     19.82 o
  -3   7   9      387.40      438.02     31.38 o
  -2   7   9        4.89       10.84     17.19 o
  -1   7   9      157.61      190.04     22.03 o
   0   7   9      417.33      479.44     31.07 o
   1   7   9        1.07        7.25     22.08 o
   2   7   9      321.51      298.86     29.80 o
   3   7   9       94.28      117.29     20.42 o
   4   7   9      143.87      203.33     33.56 o
   5   7   9       21.37       23.86     20.03 o
 -11   8   9        2.66        0.00     36.03 o
 -10   8   9      100.47      129.79     19.15 o
  -9   8   9       62.33       40.50     22.57 o
  -8   8   9      428.53      412.06     42.41 o
  -7   8   9      287.71      238.13     25.79 o
  -6   8   9       24.68       32.44     13.33 o
  -5   8   9       28.27       19.00     21.75 o
  -4   8   9      711.44      700.05     34.63 o
  -3   8   9      504.96      431.87     29.86 o
  -2   8   9       27.33        0.00     14.04 o
  -1   8   9      470.83      479.35     25.84 o
   0   8   9        0.56        2.15     11.85 o
   1   8   9      149.74      138.57     27.05 o
   2   8   9       25.73       35.37     19.51 o
   3   8   9      116.62       98.93     23.44 o
   4   8   9       42.73       40.69     19.53 o
 -10   9   9       22.51       45.20     17.34 o
  -9   9   9       94.18       67.97     21.85 o
  -8   9   9        1.39       20.37     17.50 o
  -7   9   9       15.50       21.59     14.25 o
  -6   9   9       24.62       10.40     22.37 o
  -5   9   9        0.38       12.06     12.98 o
  -4   9   9       53.54       30.43     20.30 o
  -3   9   9       18.63        9.60     15.38 o
  -2   9   9      559.35      464.08     33.94 o
  -1   9   9        2.25        0.00     12.50 o
   0   9   9        2.97       19.24     14.59 o
   1   9   9       26.40       30.39     29.04 o
   2   9   9       49.86       94.45     25.41 o
   3   9   9      419.06      438.17     33.67 o
  -9  10   9      134.52      189.61     23.24 o
  -8  10   9       26.44       21.69     15.64 o
  -7  10   9      237.11      221.42     40.92 o
  -6  10   9      277.80      133.93     36.02 o
  -5  10   9      112.62       58.49     21.20 o
  -4  10   9       50.50       18.13     20.33 o
  -3  10   9      263.00      308.38     24.99 o
  -2  10   9       58.19      129.03     19.34 o
  -1  10   9       24.92       15.33     14.76 o
   0  10   9      107.83      158.46     33.62 o
   1  10   9        0.20        0.00     19.86 o
   2  10   9      127.91      216.11     27.11 o
  -9  11   9        2.23       21.12     21.74 o
  -8  11   9       63.87      128.23     38.66 o
  -7  11   9       71.00       63.38     19.53 o
  -6  11   9      136.34       91.35     22.62 o
  -5  11   9      141.53      225.27     29.92 o
  -4  11   9       25.47       49.15     19.26 o
  -3  11   9      297.70      267.32     65.13 o
  -2  11   9        0.76       26.50     24.05 o
  -1  11   9      121.66      137.29     27.41 o
   0  11   9       12.94       23.55     21.23 o
   1  11   9       28.26       44.90     25.66 o
  -7  12   9        2.38       12.13     22.12 o
  -6  12   9       67.91       53.94     34.12 o
  -5  12   9       11.17       11.39     28.94 o
  -4  12   9      201.34      224.40     87.30 o
  -3  12   9       36.40       34.90     23.05 o
  -2  12   9      133.12      156.73     29.13 o
  -1  12   9        4.83        0.00     23.42 o
  -4  13   9        5.37        0.00     24.37 o
   0 -15  10        6.43        0.00     10.47 o
   1 -15  10       87.30       75.51     14.80 o
   2 -15  10       10.80        0.00     11.52 o
  -3 -14  10        2.83        0.00     14.06 o
  -2 -14  10       34.15       17.25     11.75 o
  -1 -14  10       30.38       24.72      8.61 o
   0 -14  10      335.74      331.80     26.70 o
   1 -14  10        4.37        6.84      8.02 o
   2 -14  10       57.05       63.89     13.58 o
   3 -14  10        2.35       14.27      7.97 o
   4 -14  10        8.00        0.00     15.56 o
   5 -14  10        6.46       17.08     20.79 o
  -4 -13  10       45.21       46.14     11.81 o
  -3 -13  10      154.80      136.81     13.00 o
  -2 -13  10        2.25        5.50     13.01 o
  -1 -13  10      289.93      304.33     17.10 o
   0 -13  10       15.72       16.71     10.24 o
   1 -13  10      124.56      146.07     10.82 o
   2 -13  10        2.30        0.00     10.09 o
   3 -13  10      105.63      122.99     13.97 o
   4 -13  10      121.00       95.56     23.84 o
   5 -13  10       34.72       46.96     14.13 o
   6 -13  10      363.26      367.96     22.07 o
  -5 -12  10      136.74      152.36     13.79 o
  -4 -12  10      242.67      228.01     21.62 o
  -3 -12  10        8.95        4.13      9.33 o
  -2 -12  10      207.74      237.52     34.50 o
  -1 -12  10      150.39      134.58     13.02 o
   0 -12  10        3.55        0.00      5.86 o
   1 -12  10      132.81      162.59     20.31 o
   2 -12  10       95.74      104.40     16.93 o
   3 -12  10      315.16      307.97     28.36 o
   4 -12  10        3.10        6.67     15.29 o
   5 -12  10       23.90       17.41     10.27 o
   6 -12  10        0.55        0.00     10.55 o
   7 -12  10        4.40        5.91     10.86 o
  -6 -11  10       54.14       19.27     11.41 o
  -5 -11  10      130.35      129.65      9.78 o
  -4 -11  10      263.91      241.28     29.88 o
  -3 -11  10        0.33        2.01      5.10 o
  -2 -11  10      149.13      150.37     10.57 o
  -1 -11  10        2.56        6.28      5.29 o
   0 -11  10      345.92      371.57     15.42 o
   1 -11  10      743.98      770.29     24.01 o
   2 -11  10      844.92      817.12     34.88 o
   3 -11  10       12.24        1.34     10.33 o
   4 -11  10       40.40       45.04     19.00 o
   5 -11  10       14.83        0.00      9.84 o
   6 -11  10       64.48       46.77     10.81 o
   7 -11  10      180.01      205.38     26.85 o
  -7 -10  10        3.55        0.00     14.18 o
  -6 -10  10       34.77        0.00      9.02 o
  -5 -10  10      251.75      249.27     19.82 o
  -4 -10  10       45.37       28.72      6.94 o
  -3 -10  10      215.78      204.22     20.78 o
  -2 -10  10        2.30        3.02      5.10 o
  -1 -10  10       33.69       37.67      6.61 o
   0 -10  10      536.25      547.79     18.77 o
   1 -10  10      518.48      538.43     20.22 o
   2 -10  10      164.39      169.12     11.25 o
   3 -10  10      442.32      473.52     17.76 o
   4 -10  10      332.66      343.15     35.13 o
   5 -10  10      111.49      109.15     15.44 o
   6 -10  10      426.55      405.45     15.21 o
   7 -10  10      122.24      139.63     16.77 o
   8 -10  10      120.66      172.33     41.06 o
  -8  -9  10       52.29       61.40     23.28 o
  -7  -9  10        0.17        0.00      6.74 o
  -6  -9  10      312.20      256.40     17.04 o
  -5  -9  10      358.32      403.63     16.19 o
  -4  -9  10     1540.89     1494.29     38.92 o
  -3  -9  10      380.32      352.10     14.59 o
  -2  -9  10        3.05        2.41      4.01 o
  -1  -9  10      500.45      511.78     18.39 o
   0  -9  10      199.54      193.73      8.85 o
   1  -9  10       25.93       23.75      5.60 o
   2  -9  10        8.08       10.72     10.22 o
   3  -9  10      768.91      750.53     20.58 o
   4  -9  10      112.68      123.05     10.58 o
   5  -9  10      138.24      162.60     13.37 o
   6  -9  10      171.78      179.86     26.22 o
   7  -9  10        2.18        0.00      9.77 o
   8  -9  10      158.56      186.81     36.34 o
  -9  -8  10      107.68      100.73     34.17 o
  -8  -8  10        5.14        3.26      7.56 o
  -7  -8  10      267.12      286.67     13.92 o
  -6  -8  10      232.66      244.34     14.83 o
  -5  -8  10      508.58      508.95     36.06 o
  -4  -8  10      131.64      151.56      9.20 o
  -3  -8  10      167.90      161.27      7.98 o
  -2  -8  10     1386.90     1345.07     18.14 o
  -1  -8  10      572.55      609.44     32.00 o
   0  -8  10      631.53      653.60     18.86 o
   1  -8  10      146.13      121.83      9.15 o
   2  -8  10      224.65      198.88     12.62 o
   3  -8  10        9.79        8.51      5.46 o
   4  -8  10       69.38       89.18     16.98 o
   5  -8  10     1013.62      988.53     31.80 o
   6  -8  10      189.06      221.57     24.81 o
   7  -8  10      495.74      508.00     23.70 o
   8  -8  10      274.20      327.75     22.53 o
  -9  -7  10       27.56       20.13     11.09 o
  -8  -7  10      381.43      361.74     13.53 o
  -7  -7  10      276.44      285.97     16.33 o
  -6  -7  10       43.12       58.00     12.53 o
  -5  -7  10     2122.69     2139.55     42.38 o
  -4  -7  10      388.24      380.89     10.97 o
  -3  -7  10     2993.24     3014.42    132.91 o
  -2  -7  10     1316.69     1322.31     43.26 o
  -1  -7  10      257.08      223.20     15.80 o
   0  -7  10       25.13       16.86      3.87 o
   1  -7  10        2.22        2.76      2.91 o
   2  -7  10      708.71      690.12     15.98 o
   3  -7  10      279.37      241.75     12.73 o
   4  -7  10       20.70       29.42      5.14 o
   5  -7  10      195.16      186.15     13.73 o
   6  -7  10        7.04        9.85     16.73 o
   7  -7  10      166.89      145.36     19.58 o
   8  -7  10        4.65        0.00     11.93 o
 -10  -6  10       11.47       16.20      8.87 o
  -9  -6  10        7.85        5.89      6.35 o
  -8  -6  10      654.32      644.31     21.70 o
  -7  -6  10        2.74        8.44      6.79 o
  -6  -6  10     1067.36     1149.15     22.11 o
  -5  -6  10      969.79      989.36     22.68 o
  -4  -6  10     2100.34     2012.22     44.75 o
  -3  -6  10      408.62      473.93     48.56 o
  -2  -6  10       35.84       46.24     18.23 o
  -1  -6  10      881.24      928.99     40.23 o
   0  -6  10      280.12      319.32      7.59 o
   1  -6  10     1923.42     1878.19     27.19 o
   2  -6  10      523.77      532.76     10.43 o
   3  -6  10     1104.95     1016.03     28.97 o
   4  -6  10       83.47       77.05      7.63 o
   5  -6  10      432.34      416.22     18.10 o
   6  -6  10       49.58       82.04     29.18 o
   7  -6  10      245.85      254.47     27.53 o
   8  -6  10      459.64      558.51     62.61 o
 -10  -5  10        5.55       15.03      8.96 o
  -9  -5  10      649.04      612.87     19.38 o
  -8  -5  10      101.32      103.48     17.83 o
  -7  -5  10      842.62      873.59     44.66 o
  -6  -5  10       50.41       49.15      5.35 o
  -5  -5  10       43.55       44.89      3.89 o
  -4  -5  10     1458.47     1418.07     29.53 o
  -3  -5  10      428.59      422.41     24.40 o
  -2  -5  10     3839.75     3771.27    111.50 o
  -1  -5  10      591.82      556.18     25.71 o
   0  -5  10      338.37      330.61     17.61 o
   1  -5  10      231.31      225.60     18.48 o
   2  -5  10      533.37      552.38     16.86 o
   3  -5  10       48.54       54.11      5.77 o
   4  -5  10       21.33       10.52      5.06 o
   5  -5  10        4.22        5.56      7.92 o
   6  -5  10       78.22       82.51     10.42 o
   7  -5  10      285.07      338.30     20.72 o
   8  -5  10       66.18       88.92     19.51 o
 -10  -4  10      336.12      295.23     26.85 o
  -9  -4  10        9.02       12.86      6.33 o
  -8  -4  10      119.26      133.05      9.67 o
  -7  -4  10      675.60      666.67     14.45 o
  -6  -4  10       41.29       36.09      6.67 o
  -5  -4  10      584.28      675.32     13.54 o
  -4  -4  10      480.28      451.47     10.17 o
  -3  -4  10     2655.85     2639.07     78.05 o
  -2  -4  10      125.54      122.98     26.99 o
  -1  -4  10      842.38      834.69     48.25 o
   0  -4  10     1165.24     1164.61     33.60 o
   1  -4  10       29.61       32.24      3.83 o
   2  -4  10     2386.65     2301.00     47.57 o
   3  -4  10      990.95      966.44     30.72 o
   4  -4  10      240.67      286.18     18.11 o
   5  -4  10      412.03      382.05     41.26 o
   6  -4  10      707.59      684.45     18.26 o
   7  -4  10       28.79       89.50     49.43 o
   8  -4  10        2.71        1.45     11.60 o
 -11  -3  10       47.23       40.07      8.69 o
 -10  -3  10      140.29      144.32      9.78 o
  -9  -3  10       60.44       59.96     12.51 o
  -8  -3  10      603.74      655.41     15.89 o
  -7  -3  10       11.37       19.30      5.24 o
  -6  -3  10     1049.60     1073.65     50.30 o
  -5  -3  10      263.09      289.63     14.44 o
  -4  -3  10      844.99      870.30     21.21 o
  -3  -3  10      406.43      460.46     24.49 o
  -2  -3  10       22.89       87.95     14.14 o
  -1  -3  10     3189.07     3260.06     56.23 o
   0  -3  10      242.89      235.89      7.69 o
   1  -3  10     1011.05     1122.48     30.32 o
   2  -3  10      454.49      465.47     13.69 o
   3  -3  10      627.86      617.89     30.83 o
   4  -3  10      359.12      313.08     23.06 o
   5  -3  10        0.31        0.00     10.90 o
   6  -3  10        3.99        7.02      6.23 o
   7  -3  10       88.97       64.29     36.39 o
   8  -3  10      554.91      552.59     43.20 o
 -11  -2  10       99.44       83.84      8.95 o
 -10  -2  10       16.69       20.50      8.07 o
  -9  -2  10     1335.66     1306.52     46.46 o
  -8  -2  10      200.32      230.36     21.74 o
  -7  -2  10     1835.59     2008.07     51.41 o
  -6  -2  10      272.44      285.25     10.71 o
  -5  -2  10      315.90      316.19      8.88 o
  -4  -2  10     1857.30     1939.24     32.25 o
  -3  -2  10       19.34       20.67      2.82 o
  -2  -2  10      754.40      734.21     10.93 o
  -1  -2  10      216.57      178.27      7.24 o
   0  -2  10     2924.93     2845.33     44.27 o
   1  -2  10       11.71        9.20      5.08 o
   2  -2  10      524.84      538.14     15.73 o
   3  -2  10     1521.98     1512.66     31.04 o
   4  -2  10      244.57      269.69     21.13 o
   5  -2  10       64.48       73.90     19.18 o
   6  -2  10        7.15       10.17      5.50 o
   7  -2  10      798.38      777.39     46.32 o
   8  -2  10        0.81        0.00     33.53 o
 -11  -1  10       28.06       25.23      8.69 o
 -10  -1  10       29.56       63.08     25.59 o
  -9  -1  10       99.40      136.17     25.30 o
  -8  -1  10        6.13        1.22      6.38 o
  -7  -1  10      503.89      406.14     68.06 o
  -6  -1  10        3.11       11.30      6.79 o
  -5  -1  10     6583.07     7288.27    166.11 o
  -4  -1  10      137.74      155.15      6.54 o
  -3  -1  10     2038.49     2183.00     34.58 o
  -2  -1  10      299.79      293.61      9.97 o
  -1  -1  10      223.21      231.56     10.91 o
   0  -1  10      266.63      270.07     10.63 o
   1  -1  10      119.82      169.75      9.07 o
   2  -1  10     1753.33     1703.64     30.80 o
   3  -1  10      183.97      157.65     10.57 o
   4  -1  10      961.89      951.98     30.59 o
   5  -1  10       28.06       19.99      8.02 o
   6  -1  10       52.75       48.15      6.93 o
   7  -1  10      192.41      166.78     28.70 o
   8  -1  10        2.61        0.00     24.45 o
 -11   0  10      194.09      183.58     37.66 o
 -10   0  10      174.92      184.36     11.65 o
  -9   0  10      118.78      136.47      8.45 o
  -8   0  10      162.74      184.72     11.25 o
  -7   0  10       92.63       80.54     12.02 o
  -6   0  10     2303.91     2423.19     63.30 o
  -5   0  10      192.20      178.85      8.72 o
  -4   0  10     1602.04     1672.74     28.05 o
  -3   0  10     3204.47     3244.03     62.53 o
  -2   0  10      496.55      535.39     13.72 o
  -1   0  10      572.28      579.50     45.80 o
   0   0  10        6.43        3.42      5.18 o
   1   0  10     2153.81     2312.19    102.95 o
   2   0  10       64.96       51.22     16.23 o
   3   0  10     1225.33     1135.91     47.49 o
   4   0  10      341.46      322.37     19.30 o
   5   0  10      210.71      193.04     25.39 o
   6   0  10      284.37      203.55     59.39 o
   7   0  10       11.51       13.17     19.71 o
   8   0  10      151.95      212.12     34.51 o
 -11   1  10      203.42      211.15     15.53 o
 -10   1  10        3.00        1.49     12.51 o
  -9   1  10       77.30      122.17     32.48 o
  -8   1  10      159.40      173.84     16.36 o
  -7   1  10       48.23       66.48     12.10 o
  -6   1  10      119.87      118.40     15.84 o
  -5   1  10       78.09       96.96     12.23 o
  -4   1  10     3042.08     2986.76     65.07 o
  -3   1  10      992.82      947.57     22.05 o
  -2   1  10     5123.21     5034.96    103.25 o
  -1   1  10       53.48       35.45      8.11 o
   0   1  10       22.57       21.59     12.16 o
   1   1  10       98.91       83.21      9.91 o
   2   1  10      329.54      336.34     26.41 o
   3   1  10     1205.08     1280.90     35.40 o
   4   1  10        3.92        3.69     10.57 o
   5   1  10      974.51      919.53     35.44 o
   6   1  10        1.61        0.00      6.00 o
   7   1  10       76.18       45.76     43.29 o
   8   1  10        9.44       48.16     48.28 o
 -11   2  10       12.48        4.81      8.34 o
 -10   2  10      182.63      168.88     21.37 o
  -9   2  10       54.50       81.52     16.30 o
  -8   2  10       27.36       28.38     21.45 o
  -7   2  10      395.16      411.05     23.74 o
  -6   2  10      239.29      249.46     17.18 o
  -5   2  10      947.10      959.38     25.89 o
  -4   2  10       27.21       32.31      6.90 o
  -3   2  10     2610.79     2834.38     61.01 o
  -2   2  10      150.51      154.22     17.80 o
  -1   2  10      431.51      426.20     15.03 o
   0   2  10      976.79     1093.86     40.62 o
   1   2  10       56.65       40.43     17.11 o
   2   2  10     1473.80     1437.93     43.21 o
   3   2  10      116.45      101.73     16.70 o
   4   2  10      500.80      503.53     24.67 o
   5   2  10       28.83       35.85     17.44 o
   6   2  10      325.04      438.26     34.58 o
   7   2  10       38.28       35.11     44.94 o
 -11   3  10        0.20        3.49     11.05 o
 -10   3  10      424.01      467.28     32.15 o
  -9   3  10        2.98       17.05     13.93 o
  -8   3  10      334.36      328.41     18.55 o
  -7   3  10      107.99      127.79     18.57 o
  -6   3  10        9.13       23.77      9.85 o
  -5   3  10       68.57       82.66     23.93 o
  -4   3  10      473.83      425.15     18.52 o
  -3   3  10     1365.70     1418.26     37.18 o
  -2   3  10       11.92        0.00     11.71 o
  -1   3  10     2392.93     2361.69     79.57 o
   0   3  10      204.89      211.17     38.34 o
   1   3  10      979.03     1013.14     30.48 o
   2   3  10        3.10        1.74      9.30 o
   3   3  10      409.33      418.06     36.26 o
   4   3  10       22.35       35.44     17.08 o
   5   3  10       55.75       45.13     27.93 o
   6   3  10      493.26      492.82     38.68 o
   7   3  10      154.32      191.83     37.31 o
 -11   4  10      115.36      112.66     39.52 o
 -10   4  10       50.23       44.51     18.37 o
  -9   4  10      320.43      380.45     45.75 o
  -8   4  10        2.80        0.00      8.41 o
  -7   4  10        3.26        0.00      9.42 o
  -6   4  10      107.65      102.87     19.17 o
  -5   4  10        0.21       15.32     10.28 o
  -4   4  10      916.88      906.37     29.73 o
  -3   4  10      198.06      258.94     32.59 o
  -2   4  10     1613.24     1511.35     87.74 o
  -1   4  10        6.95        0.00     11.25 o
   0   4  10      264.11      273.38     38.45 o
   1   4  10       21.76       26.22     14.44 o
   2   4  10       58.85       63.81     13.93 o
   3   4  10      379.30      453.04     25.29 o
   4   4  10        0.28       12.06     16.03 o
   5   4  10      277.31      311.15     26.01 o
   6   4  10        0.16       16.54     16.50 o
 -11   5  10        7.64       12.25     17.75 o
 -10   5  10      126.96      120.57     39.78 o
  -9   5  10       24.34       16.89     23.83 o
  -8   5  10        0.79        0.00      9.01 o
  -7   5  10       10.06       10.26     11.34 o
  -6   5  10       40.57       27.88      9.94 o
  -5   5  10      608.33      667.65     44.55 o
  -4   5  10      165.61      148.55     13.54 o
  -3   5  10      353.08      371.95     30.75 o
  -2   5  10        6.85       17.18     16.77 o
  -1   5  10      131.53      159.84     28.19 o
   0   5  10     1188.55     1172.85     53.42 o
   1   5  10     1252.83     1275.43     88.32 o
   2   5  10      817.46      962.27     54.93 o
   3   5  10       46.42       46.83     19.16 o
   4   5  10      244.30      263.12     24.39 o
   5   5  10        9.42        6.67     15.36 o
   6   5  10       68.71       64.58     30.40 o
 -11   6  10        4.97        8.41     18.34 o
 -10   6  10      107.40      118.41     16.54 o
  -9   6  10      256.11      267.03     22.30 o
  -8   6  10      644.40      683.03     32.63 o
  -7   6  10        0.49       10.04      9.99 o
  -6   6  10       81.49       97.24     30.11 o
  -5   6  10       25.22       26.01     10.77 o
  -4   6  10        0.32        0.00     10.90 o
  -3   6  10      489.47      513.20     22.68 o
  -2   6  10      114.68      107.21     16.76 o
  -1   6  10      330.98      353.91     43.20 o
   0   6  10      502.38      474.68     29.88 o
   1   6  10      491.85      444.91     25.59 o
   2   6  10        2.63        5.85     12.48 o
   3   6  10       43.14       25.92     25.96 o
   4   6  10      169.25      182.92     34.79 o
   5   6  10       14.13        0.00     26.06 o
 -11   7  10      192.19      273.09     56.26 o
 -10   7  10       10.38       13.86     16.23 o
  -9   7  10      169.57      154.68     32.07 o
  -8   7  10        4.74        0.00     13.27 o
  -7   7  10       53.20       28.94     21.94 o
  -6   7  10       94.43       45.35     17.46 o
  -5   7  10       57.81       35.81     21.80 o
  -4   7  10      878.41      867.36     44.80 o
  -3   7  10      202.43      147.59     28.05 o
  -2   7  10      299.15      334.35     20.53 o
  -1   7  10       20.61       42.10     16.77 o
   0   7  10       54.53       41.83     25.04 o
   1   7  10      332.75      474.27     34.39 o
   2   7  10      314.65      352.90     80.97 o
   3   7  10      349.68      465.87     31.28 o
   4   7  10        0.70        0.00     25.81 o
 -10   8  10        2.37       13.71     16.67 o
  -9   8  10       35.32       15.60     13.42 o
  -8   8  10      108.57       80.00     28.03 o
  -7   8  10      487.07      433.20     25.84 o
  -6   8  10        8.21        4.39     11.52 o
  -5   8  10       98.24       77.28     15.65 o
  -4   8  10        7.86       20.38     15.48 o
  -3   8  10       34.53       43.35     17.46 o
  -2   8  10       92.97      116.47     45.79 o
  -1   8  10        5.35       17.53     13.25 o
   0   8  10       85.30      118.49     35.98 o
   1   8  10      177.13      251.80     59.05 o
   2   8  10      595.58      616.92     76.68 o
   3   8  10        0.09        5.23     15.98 o
   4   8  10       74.18       80.27     22.67 o
 -10   9  10      140.31      136.48     43.85 o
  -9   9  10       32.02       21.35     18.90 o
  -8   9  10      134.98      132.77     21.29 o
  -7   9  10      109.63      111.69     22.30 o
  -6   9  10       22.37        5.07     17.77 o
  -5   9  10        1.75        0.00     15.12 o
  -4   9  10       10.52       20.59     18.07 o
  -3   9  10       88.02      103.63     22.31 o
  -2   9  10      136.26      153.83     44.87 o
  -1   9  10      203.96      239.11     77.51 o
   0   9  10       93.97      123.71     25.02 o
   1   9  10      172.18      249.61     36.89 o
   2   9  10       71.88       67.63     21.02 o
   3   9  10       25.86       31.61     19.33 o
  -9  10  10       60.28       34.06     21.96 o
  -8  10  10        0.41        2.37     13.73 o
  -7  10  10        0.04       14.21     18.91 o
  -6  10  10       30.01       56.21     21.97 o
  -5  10  10      373.84      298.31     25.92 o
  -4  10  10      107.30      123.46     19.96 o
  -3  10  10      205.31      266.27     24.76 o
  -2  10  10       23.45       27.79     20.75 o
  -1  10  10        5.68        8.64     18.28 o
   0  10  10        1.41        0.00     13.78 o
   1  10  10      121.05      158.56     26.62 o
   2  10  10       45.18       78.59     43.64 o
  -8  11  10        4.36        2.65     15.40 o
  -7  11  10      162.58       74.04     70.50 o
  -6  11  10       75.19       52.51     23.26 o
  -5  11  10        4.89       16.32     19.46 o
  -4  11  10        0.95       34.85     42.25 o
  -3  11  10       12.92       17.56     20.23 o
  -2  11  10        7.53       13.75     22.38 o
  -1  11  10        5.72       37.67     18.44 o
   0  11  10       84.49      111.14     23.26 o
  -6  12  10        3.09        0.00     15.44 o
  -5  12  10        6.75        0.00     18.01 o
  -4  12  10       21.27       24.81     18.39 o
  -3  12  10      241.92      271.64     28.89 o
  -2  12  10        6.83       24.48     25.07 o
  -2 -14  11       60.24       84.67     32.72 o
  -1 -14  11       92.55      107.62     13.08 o
   0 -14  11        5.22        0.00      6.95 o
   1 -14  11       71.65       82.55     11.59 o
   2 -14  11      216.54      263.20     43.69 o
   3 -14  11      224.78      307.83     29.87 o
   4 -14  11      128.22      151.68     21.74 o
  -4 -13  11        6.56       38.28     27.13 o
  -3 -13  11        0.61        0.00     37.85 o
  -2 -13  11       48.51       40.12      7.83 o
  -1 -13  11       36.24       42.33     11.73 o
   0 -13  11      111.91      146.05     21.72 o
   1 -13  11       42.81       25.86     11.27 o
   2 -13  11      204.50      231.56     21.67 o
   3 -13  11       12.75       28.70     10.71 o
   4 -13  11       29.71       61.25     13.05 o
   5 -13  11       49.64       58.82     19.20 o
  -5 -12  11      117.51      125.73     53.59 o
  -4 -12  11       32.38       26.29     21.57 o
  -3 -12  11       43.81       22.84      7.60 o
  -2 -12  11       36.21       25.01      8.50 o
  -1 -12  11       21.65       21.41     10.91 o
   0 -12  11       15.50        9.83      6.02 o
   1 -12  11      119.41      131.47     10.88 o
   2 -12  11      453.54      465.77     25.13 o
   3 -12  11        1.71        7.05     11.91 o
   4 -12  11      156.76      155.60     21.22 o
   5 -12  11      257.87      298.33     34.61 o
   6 -12  11      312.38      341.03     22.40 o
  -6 -11  11      238.67      186.21     32.81 o
  -5 -11  11      130.15       94.87     31.57 o
  -4 -11  11      413.68      359.62     28.77 o
  -3 -11  11       79.41       67.87     13.06 o
  -2 -11  11        6.23       12.17      9.08 o
  -1 -11  11      365.30      349.17     13.33 o
   0 -11  11        1.55        0.00      5.67 o
   1 -11  11      673.66      739.91     22.24 o
   2 -11  11       50.57       72.35     14.00 o
   3 -11  11      277.99      267.66     16.19 o
   4 -11  11        7.00       16.12     12.00 o
   5 -11  11        6.89        5.10      9.56 o
   6 -11  11        3.93        8.26     10.55 o
   7 -11  11       31.07       60.78      9.37 o
  -7 -10  11       47.13       15.43     27.53 o
  -6 -10  11       23.04        9.10     10.51 o
  -5 -10  11       54.44       27.95     10.38 o
  -4 -10  11       50.21       50.64      6.28 o
  -3 -10  11        5.21        4.35      3.89 o
  -2 -10  11      802.81      746.23     25.58 o
  -1 -10  11       28.03       24.18      6.03 o
   0 -10  11      328.15      325.13     11.36 o
   1 -10  11      390.86      385.32     48.72 o
   2 -10  11      359.91      413.12     21.90 o
   3 -10  11       30.59       11.10      8.34 o
   4 -10  11        0.09        2.54      7.58 o
   5 -10  11      126.55      142.43     11.61 o
   6 -10  11       86.78       95.01     13.73 o
   7 -10  11      306.67      348.09     23.54 o
  -8  -9  11       16.75       16.82      9.02 o
  -7  -9  11        1.60        5.15      8.20 o
  -6  -9  11      385.61      337.15     15.40 o
  -5  -9  11      150.17      175.62     32.53 o
  -4  -9  11      205.17      175.75     15.61 o
  -3  -9  11     2151.61     1865.60    113.18 o
  -2  -9  11      311.44      290.22     15.74 o
  -1  -9  11        4.96        7.32      4.58 o
   0  -9  11       80.29       98.06     14.17 o
   1  -9  11       79.31       66.48      6.39 o
   2  -9  11      919.29      906.07     52.38 o
   3  -9  11      899.96      873.17     18.27 o
   4  -9  11      843.85      829.50     17.85 o
   5  -9  11      172.90      198.39     10.64 o
   6  -9  11      234.98      257.20     26.84 o
   7  -9  11      151.23      166.17     16.75 o
  -8  -8  11        6.01        4.15      7.53 o
  -7  -8  11      384.58      353.46     22.41 o
  -6  -8  11       55.98       46.96      9.00 o
  -5  -8  11      144.38      112.21     14.37 o
  -4  -8  11     1505.26     1371.01     79.69 o
  -3  -8  11      162.58      194.70     51.85 o
  -2  -8  11      911.23      878.69     37.07 o
  -1  -8  11       36.81       44.18     19.78 o
   0  -8  11       43.32       57.62     15.14 o
   1  -8  11     1107.35     1184.44     18.17 o
   2  -8  11      293.64      305.27     11.19 o
   3  -8  11      122.95      129.18     15.39 o
   4  -8  11       33.17       24.16      6.75 o
   5  -8  11       18.66       14.39      7.77 o
   6  -8  11       71.65       65.72     11.52 o
   7  -8  11       15.29       39.87     15.05 o
   8  -8  11      328.36      361.78     23.61 o
  -9  -7  11      108.12       92.01     23.01 o
  -8  -7  11      303.05      280.86     11.70 o
  -7  -7  11       94.22      120.40     11.51 o
  -6  -7  11      275.38      259.55     12.13 o
  -5  -7  11     1225.30     1222.65     36.02 o
  -4  -7  11       43.11       52.97     15.99 o
  -3  -7  11     1462.07     1455.66     63.38 o
  -2  -7  11      863.79      885.73     39.43 o
  -1  -7  11       29.22       17.25     12.24 o
   0  -7  11      508.41      526.13     14.48 o
   1  -7  11       23.43       23.58      4.26 o
   2  -7  11      290.47      298.13      8.50 o
   3  -7  11        4.68        0.00      5.21 o
   4  -7  11        7.22       23.00      7.93 o
   5  -7  11      713.60      720.54     32.55 o
   6  -7  11      154.72      137.46     27.01 o
   7  -7  11      478.71      521.82     52.41 o
   8  -7  11       57.00       77.27     19.24 o
  -9  -6  11        2.65        3.67      5.27 o
  -8  -6  11        1.71        7.67      6.50 o
  -7  -6  11      202.07      208.10     11.84 o
  -6  -6  11      158.97      169.14     10.47 o
  -5  -6  11     2087.50     2197.61     86.23 o
  -4  -6  11      122.85      173.88     20.48 o
  -3  -6  11     1197.90     1111.67     43.55 o
  -2  -6  11       43.86       64.72     14.34 o
  -1  -6  11      794.00      767.84     27.07 o
   0  -6  11      116.91      134.14      8.28 o
   1  -6  11       32.29       26.32      4.48 o
   2  -6  11      116.68      156.66      9.32 o
   3  -6  11       52.66       61.31      8.12 o
   4  -6  11      250.47      212.23     23.33 o
   5  -6  11       50.34       78.97     13.51 o
   6  -6  11      527.96      542.45     36.41 o
   7  -6  11        1.70        0.00     10.85 o
   8  -6  11       10.75        0.00     15.61 o
 -10  -5  11       15.49        5.47      7.45 o
  -9  -5  11       88.29       83.15      9.36 o
  -8  -5  11      851.24      803.62     32.96 o
  -7  -5  11       80.76       87.34      9.32 o
  -6  -5  11     1437.83     1546.37     69.49 o
  -5  -5  11        2.32        3.19      2.87 o
  -4  -5  11     3214.23     3084.27     97.88 o
  -3  -5  11      283.77      324.48     23.24 o
  -2  -5  11      128.84      140.23     17.95 o
  -1  -5  11      330.98      302.90     22.05 o
   0  -5  11      172.77      194.78      6.68 o
   1  -5  11      984.22      907.80     17.23 o
   2  -5  11     1780.01     1825.27     32.67 o
   3  -5  11      468.95      518.51     15.65 o
   4  -5  11      340.08      343.34     14.31 o
   5  -5  11       81.79       96.51     15.53 o
   6  -5  11       35.86       33.11      9.13 o
   7  -5  11      726.80      730.61     35.74 o
   8  -5  11       35.57       19.40     13.65 o
 -10  -4  11        0.12        0.00      6.97 o
  -9  -4  11      346.87      339.75     18.97 o
  -8  -4  11      233.15      250.60     20.79 o
  -7  -4  11       79.43       81.66      8.88 o
  -6  -4  11     1144.29     1211.75     58.79 o
  -5  -4  11      260.71      292.10      6.82 o
  -4  -4  11     1766.12     1662.40     56.37 o
  -3  -4  11       10.79        0.59     19.40 o
  -2  -4  11     3307.72     3286.59     98.18 o
  -1  -4  11     1343.03     1416.65     67.18 o
   0  -4  11     1173.34     1214.99     31.39 o
   1  -4  11       12.47        8.48      5.13 o
   2  -4  11      685.42      636.48     18.78 o
   3  -4  11       22.32       19.89      7.75 o
   4  -4  11       66.13       62.92     12.84 o
   5  -4  11      234.93      197.86     17.82 o
   6  -4  11      807.56      706.45     52.13 o
   7  -4  11        9.24        3.26     17.20 o
   8  -4  11        1.57        7.67     15.30 o
 -11  -3  11       54.99       35.35     11.88 o
 -10  -3  11      118.54       85.69     16.07 o
  -9  -3  11       79.56       89.31     22.82 o
  -8  -3  11      326.52      345.96     13.73 o
  -7  -3  11     1368.48     1511.41     80.93 o
  -6  -3  11       35.80       22.35      5.96 o
  -5  -3  11     1467.34     1448.51     21.31 o
  -4  -3  11      795.51      748.57     24.07 o
  -3  -3  11     1274.79     1362.30     47.78 o
  -2  -3  11       10.00       15.62     12.39 o
  -1  -3  11      304.58      354.80     14.28 o
   0  -3  11      985.12     1016.65     19.64 o
   1  -3  11       70.98       63.96     12.11 o
   2  -3  11     1214.34     1342.51     28.34 o
   3  -3  11      192.37      233.77     17.79 o
   4  -3  11      287.09      259.61     15.00 o
   5  -3  11      948.04      894.45     25.65 o
   6  -3  11      172.40      136.12     15.30 o
   7  -3  11       13.24       56.42     20.67 o
   8  -3  11        1.35       12.05     34.69 o
 -11  -2  11       10.67        6.27      8.26 o
 -10  -2  11      164.04      150.77     18.44 o
  -9  -2  11       41.44       68.83     19.40 o
  -8  -2  11     1093.64     1079.63     41.32 o
  -7  -2  11       47.16       76.27     13.25 o
  -6  -2  11     1279.39     1405.10     27.95 o
  -5  -2  11        1.06        2.91      3.26 o
  -4  -2  11      148.63      167.98      8.38 o
  -3  -2  11      587.98      567.60      9.69 o
  -2  -2  11       36.92       46.61      6.93 o
  -1  -2  11     1587.28     1736.77     28.81 o
   0  -2  11     1810.95     1840.98     30.86 o
   1  -2  11     2991.07     2881.69     50.18 o
   2  -2  11        3.45       13.21      7.18 o
   3  -2  11      358.69      409.28     15.99 o
   4  -2  11       41.70       57.92      7.18 o
   5  -2  11       50.65       48.52     13.53 o
   6  -2  11      116.92       87.29     55.43 o
   7  -2  11       20.80       27.66     20.60 o
   8  -2  11      328.22      423.11     42.28 o
 -11  -1  11      273.20      244.12     19.17 o
 -10  -1  11       42.83       30.17      6.80 o
  -9  -1  11      645.27      674.43     25.19 o
  -8  -1  11      233.17      289.15     11.68 o
  -7  -1  11      562.37      593.83     17.22 o
  -6  -1  11        0.88        4.14      5.85 o
  -5  -1  11        5.52       17.51      8.17 o
  -4  -1  11     2987.35     3189.18    117.77 o
  -3  -1  11      377.97      455.26     18.51 o
  -2  -1  11     1349.58     1453.40     24.74 o
  -1  -1  11       13.89       22.55      5.16 o
   0  -1  11      434.96      462.60     18.81 o
   1  -1  11      101.93       75.24     18.96 o
   2  -1  11      126.84      144.77      9.41 o
   3  -1  11     1083.68     1046.69     26.78 o
   4  -1  11       67.88       69.39     30.56 o
   5  -1  11      222.20      217.70     14.56 o
   6  -1  11       90.78       62.52      9.02 o
   7  -1  11      292.20      331.87     57.71 o
   8  -1  11        0.03        0.00     20.64 o
 -11   0  11       25.85       30.42      9.89 o
 -10   0  11      155.51      153.25     11.08 o
  -9   0  11      447.92      409.13     14.37 o
  -8   0  11      230.61      257.02     18.65 o
  -7   0  11      527.72      565.40     17.84 o
  -6   0  11     1068.61     1145.13     43.79 o
  -5   0  11     4895.87     4875.77     96.39 o
  -4   0  11      147.68      149.08      9.57 o
  -3   0  11     4769.90     4987.42     96.97 o
  -2   0  11      110.58      106.05      7.49 o
  -1   0  11      408.89      387.26     18.21 o
   0   0  11       32.66       54.57      9.32 o
   1   0  11      344.92      386.67     22.98 o
   2   0  11     1640.15     1901.80     42.96 o
   3   0  11        0.93        5.39     10.56 o
   4   0  11       58.46       48.96      7.53 o
   5   0  11        2.06        0.00      7.87 o
   6   0  11       92.07       61.19      9.12 o
   7   0  11       67.03       89.60     46.32 o
 -11   1  11       97.11      121.84     29.95 o
 -10   1  11      417.74      466.98     29.06 o
  -9   1  11        7.14       19.76     10.89 o
  -8   1  11      165.95      172.60     15.96 o
  -7   1  11        0.47        0.00      9.51 o
  -6   1  11     1132.47     1146.17     54.12 o
  -5   1  11        1.05        7.03      9.15 o
  -4   1  11      396.43      435.16     32.15 o
  -3   1  11     2790.73     2986.56     66.86 o
  -2   1  11       18.43       16.82      7.34 o
  -1   1  11      547.23      568.73     28.61 o
   0   1  11      113.36      112.87      9.76 o
   1   1  11     2929.24     3043.81     72.39 o
   2   1  11      150.43      179.54     13.71 o
   3   1  11       16.97        8.57      9.60 o
   4   1  11        0.55        7.74     10.58 o
   5   1  11       63.50       59.72      9.43 o
   6   1  11      326.29      156.95     56.88 o
   7   1  11       15.03       39.91     25.36 o
 -11   2  11      188.30      199.59     21.36 o
 -10   2  11       92.88       86.98     12.03 o
  -9   2  11      407.06      432.17     25.84 o
  -8   2  11       67.55       63.76     23.42 o
  -7   2  11      105.76      134.24     10.30 o
  -6   2  11        1.49        0.00      6.21 o
  -5   2  11       64.97       79.53      8.45 o
  -4   2  11     5342.42     5447.73    120.30 o
  -3   2  11     3982.20     4143.58     91.53 o
  -2   2  11     2570.39     2728.34    104.92 o
  -1   2  11       13.71        2.29     14.05 o
   0   2  11      670.24      546.83     19.20 o
   1   2  11      279.66      313.09     16.47 o
   2   2  11        0.58        0.00     10.66 o
   3   2  11      245.69      250.15     17.61 o
   4   2  11        3.10        0.00     13.93 o
   5   2  11      350.06      377.53     36.13 o
   6   2  11       18.56       28.09     12.01 o
   7   2  11      340.53      346.45     43.49 o
 -11   3  11        0.59        0.00     10.70 o
 -10   3  11       54.87       73.82     18.82 o
  -9   3  11      150.03      133.71     33.03 o
  -8   3  11        0.69       28.92     15.44 o
  -7   3  11      225.07      262.62     16.30 o
  -6   3  11        0.57       17.77      7.67 o
  -5   3  11     3273.76     3340.17     93.98 o
  -4   3  11      181.06      191.47     23.42 o
  -3   3  11      479.36      479.24     27.13 o
  -2   3  11       47.72       13.71     13.70 o
  -1   3  11      164.43      236.37     18.37 o
   0   3  11     1510.40     1640.55     56.92 o
   1   3  11        6.30       24.28     12.90 o
   2   3  11      655.61      638.99     58.96 o
   3   3  11       29.15       23.71     15.48 o
   4   3  11      304.57      346.41     22.90 o
   5   3  11      352.36      293.13     24.79 o
   6   3  11        9.47       26.12     29.53 o
 -11   4  11        7.79       11.19     16.78 o
 -10   4  11      340.54      418.70     51.73 o
  -9   4  11      184.67      231.19     19.69 o
  -8   4  11       91.18       73.00     14.12 o
  -7   4  11        7.28       10.10      8.40 o
  -6   4  11      938.51     1003.23     33.31 o
  -5   4  11      116.74      120.01     19.34 o
  -4   4  11       30.71       39.55     17.83 o
  -3   4  11      754.85      741.97     35.56 o
  -2   4  11      156.32      198.41     16.98 o
  -1   4  11     3598.80     3564.99    166.85 o
   0   4  11      508.67      498.73     48.37 o
   1   4  11      760.21      959.55     31.79 o
   2   4  11       25.53       16.96     11.82 o
   3   4  11      139.31      179.93     70.63 o
   4   4  11      131.40      182.02     20.72 o
   5   4  11      139.31       66.46     23.89 o
   6   4  11       48.65       62.64     20.47 o
 -11   5  11      212.32      273.85     30.37 o
 -10   5  11       47.51       27.50     30.80 o
  -9   5  11      266.36      296.97     19.05 o
  -8   5  11       63.25       66.80     14.07 o
  -7   5  11        8.96        7.97      9.24 o
  -6   5  11      457.01      478.57     45.04 o
  -5   5  11      159.05      143.89     16.45 o
  -4   5  11     1252.95     1204.31     48.33 o
  -3   5  11       37.74       31.62     12.67 o
  -2   5  11     1416.67     1460.42     45.70 o
  -1   5  11       51.68       60.00     12.72 o
   0   5  11       56.37       39.26     12.70 o
   1   5  11      135.77      121.75     36.50 o
   2   5  11       35.21       23.73     13.38 o
   3   5  11      144.55      225.76     21.57 o
   4   5  11        0.45        0.00     21.60 o
   5   5  11      218.75      192.91     25.57 o
 -11   6  11        1.70       41.88     36.74 o
 -10   6  11       29.25       15.90     12.41 o
  -9   6  11      104.08       86.51     31.93 o
  -8   6  11       17.86       14.90     23.60 o
  -7   6  11      114.06      128.93     17.67 o
  -6   6  11       43.04       35.19     13.95 o
  -5   6  11       60.03       54.60     15.31 o
  -4   6  11       27.55       21.86     10.86 o
  -3   6  11      389.66      423.43     30.63 o
  -2   6  11       93.90       61.24     13.15 o
  -1   6  11       40.15       36.46     24.24 o
   0   6  11      580.37      672.11     28.82 o
   1   6  11      146.71      167.72     19.11 o
   2   6  11       63.46       70.64     28.72 o
   3   6  11       77.17       85.43     50.30 o
   4   6  11      273.59      356.16     29.54 o
   5   6  11        0.12        0.00     16.61 o
 -10   7  11      149.80      140.04     22.30 o
  -9   7  11        0.37       25.24     13.03 o
  -8   7  11      480.47      503.08     31.30 o
  -7   7  11       61.03       50.29     14.35 o
  -6   7  11       87.88       53.46     18.16 o
  -5   7  11       12.06       22.10     14.93 o
  -4   7  11        5.28       12.32     13.28 o
  -3   7  11      477.83      495.61     24.13 o
  -2   7  11       15.10       19.56     14.86 o
  -1   7  11      446.92      479.87     46.41 o
   0   7  11      180.44      164.28     23.99 o
   1   7  11       31.85       33.61     15.78 o
   2   7  11       19.25        9.70     17.31 o
   3   7  11       23.59       25.28     21.37 o
   4   7  11       30.22       26.16     23.80 o
 -10   8  11       55.94       54.32     16.67 o
  -9   8  11       59.47       53.23     22.99 o
  -8   8  11       35.77       43.35     14.97 o
  -7   8  11        7.45        0.26     13.18 o
  -6   8  11      221.77      270.28     28.58 o
  -5   8  11       31.26       36.87     14.17 o
  -4   8  11       56.51       62.71     14.75 o
  -3   8  11        1.22        6.32     15.23 o
  -2   8  11      575.34      498.05     64.04 o
  -1   8  11       65.02       68.50     17.03 o
   0   8  11        0.21        0.00     14.53 o
   1   8  11       36.81       42.24     17.33 o
   2   8  11       51.05       66.07     31.93 o
   3   8  11      123.07      129.21     30.02 o
  -9   9  11      123.93      120.22     24.52 o
  -8   9  11        1.60        8.83     13.74 o
  -7   9  11      194.81      254.46     49.33 o
  -6   9  11      102.73      124.35     18.94 o
  -5   9  11      317.33      301.81     24.28 o
  -4   9  11        0.76       15.44     16.17 o
  -3   9  11      117.20       59.60     39.11 o
  -2   9  11      128.96      217.59     27.19 o
  -1   9  11       64.89       57.93     21.87 o
   0   9  11      231.06      215.61     47.73 o
   1   9  11       39.71       52.19     21.20 o
   2   9  11      143.10      244.01     35.11 o
  -9  10  11       41.43       35.25     20.60 o
  -8  10  11       71.38       69.70     19.63 o
  -7  10  11        4.49        0.00     18.78 o
  -6  10  11        2.01        0.00     21.54 o
  -5  10  11      140.97      156.11     33.86 o
  -4  10  11        9.56        0.00     14.06 o
  -3  10  11        1.45        0.00     14.51 o
  -2  10  11        2.33        0.00     16.74 o
  -1  10  11       38.28       26.06     17.24 o
   0  10  11        2.23        0.00     14.03 o
   1  10  11       45.10       50.92     23.86 o
  -7  11  11        0.52        7.32     19.69 o
  -6  11  11       57.65       65.21     19.97 o
  -5  11  11      180.98      234.49     26.38 o
  -4  11  11      206.60      253.19     26.42 o
  -3  11  11      137.45      156.77     23.56 o
  -2  11  11       18.53       20.70     17.67 o
  -1  11  11       51.71       63.93     21.12 o
  -1 -14  12       42.89       56.86     29.53 o
   0 -14  12        0.42       53.14     28.49 o
   1 -14  12      189.59      192.88     39.46 o
   2 -14  12      152.63      214.47     23.17 o
   3 -14  12        9.93       15.39     11.95 o
  -3 -13  12        0.66       13.96     24.33 o
  -2 -13  12        6.32       20.16     43.23 o
  -1 -13  12      113.30      167.37     58.68 o
   0 -13  12        1.47        4.42      7.24 o
   1 -13  12      400.54      356.49     18.42 o
   2 -13  12      182.33      210.38     26.96 o
   3 -13  12      521.76      604.80     79.21 o
   4 -13  12       53.77       53.08     12.00 o
  -5 -12  12       65.39       79.40     29.40 o
  -4 -12  12       10.66       18.77     37.68 o
  -3 -12  12        6.45        0.00     15.92 o
  -2 -12  12       97.90      110.74     35.93 o
  -1 -12  12        4.30       11.80      6.41 o
   0 -12  12       83.12       80.37     19.17 o
   1 -12  12        3.78        0.00     19.67 o
   2 -12  12      314.23      337.56     28.20 o
   3 -12  12        4.79       21.40     13.08 o
   4 -12  12        2.52        0.00      9.47 o
   5 -12  12      219.65      228.74     39.09 o
  -6 -11  12        4.33        0.00     16.03 o
  -5 -11  12      193.51      193.45     21.23 o
  -4 -11  12      137.48      141.69     19.75 o
  -3 -11  12      101.21       79.33     21.10 o
  -2 -11  12        6.02        5.73      8.12 o
  -1 -11  12      138.18      138.74     11.98 o
   0 -11  12       11.26       15.65      7.68 o
   1 -11  12       11.89       10.60      8.03 o
   2 -11  12       94.63      115.01     24.70 o
   3 -11  12        2.33        3.63     10.30 o
   4 -11  12      614.13      659.44     31.73 o
   5 -11  12      114.35      151.78     14.47 o
   6 -11  12      355.78      380.81     48.92 o
  -7 -10  12       20.78       23.76     17.65 o
  -6 -10  12      169.41      208.24     25.58 o
  -5 -10  12      100.48       64.50     18.91 o
  -4 -10  12      593.26      523.04     38.94 o
  -3 -10  12        0.47        0.00     12.38 o
  -2 -10  12       14.13       37.92     16.98 o
  -1 -10  12       83.85       87.50     10.68 o
   0 -10  12       86.50       88.03      8.07 o
   1 -10  12      243.25      267.59     16.55 o
   2 -10  12       47.74       61.62      8.73 o
   3 -10  12      787.31      766.99     35.01 o
   4 -10  12       24.98       27.82     10.76 o
   5 -10  12      271.83      280.37     19.57 o
   6 -10  12        0.46       13.70     17.96 o
   7 -10  12       18.88       20.09     28.33 o
  -8  -9  12        2.28       32.76     28.78 o
  -7  -9  12      117.31      122.09     21.19 o
  -6  -9  12       67.57       32.54      9.03 o
  -5  -9  12       90.67       76.63      6.33 o
  -4  -9  12        1.29        3.98     13.18 o
  -3  -9  12       27.79       10.50     12.13 o
  -2  -9  12      307.06      317.84     37.46 o
  -1  -9  12      457.11      455.12     23.05 o
   0  -9  12      835.22      773.65     21.90 o
   1  -9  12      447.74      407.15     16.93 o
   2  -9  12      115.99      156.89     27.09 o
   3  -9  12       46.86       51.58      6.23 o
   4  -9  12       87.06       94.01     11.54 o
   5  -9  12      337.84      318.87     16.06 o
   6  -9  12      238.79      306.15     17.55 o
   7  -9  12      306.47      353.15     25.40 o
  -8  -8  12      100.53       52.83     28.79 o
  -7  -8  12       55.28       35.99     12.05 o
  -6  -8  12       33.92       34.27      9.34 o
  -5  -8  12      298.22      320.32     28.12 o
  -4  -8  12      159.66      144.39     16.98 o
  -3  -8  12      288.13      288.51     19.54 o
  -2  -8  12      409.54      390.76     25.25 o
  -1  -8  12     1584.71     1455.86     66.85 o
   0  -8  12       58.27       61.19      4.73 o
   1  -8  12      146.89      121.76      7.41 o
   2  -8  12      302.15      297.37     12.55 o
   3  -8  12       38.27       42.98      6.42 o
   4  -8  12      331.67      317.64     22.34 o
   5  -8  12      316.57      288.88     19.49 o
   6  -8  12      304.06      361.10     18.48 o
   7  -8  12        8.11       16.76     13.68 o
  -9  -7  12        0.47        7.64      7.34 o
  -8  -7  12        8.48        0.00      7.17 o
  -7  -7  12      438.53      415.62     16.53 o
  -6  -7  12      341.82      331.71     24.48 o
  -5  -7  12      132.80      144.24     21.63 o
  -4  -7  12      210.62      218.50     23.96 o
  -3  -7  12      414.13      400.61     22.25 o
  -2  -7  12      360.83      298.25     20.44 o
  -1  -7  12      263.17      254.39     23.43 o
   0  -7  12      333.06      304.51     12.56 o
   1  -7  12     1327.48     1353.03     63.92 o
   2  -7  12      138.92      135.03      9.26 o
   3  -7  12      756.70      781.16     17.00 o
   4  -7  12        1.13        4.77      5.96 o
   5  -7  12       88.02       76.98     18.55 o
   6  -7  12       77.33      119.24     35.48 o
   7  -7  12      114.17      120.44     15.38 o
  -9  -6  12      302.96      289.26     16.40 o
  -8  -6  12      277.53      283.31     13.87 o
  -7  -6  12       52.35       65.13      6.03 o
  -6  -6  12     1392.49     1395.61     33.23 o
  -5  -6  12       34.91       32.69     16.32 o
  -4  -6  12     1115.06     1037.57     45.00 o
  -3  -6  12        4.31       10.88     13.97 o
  -2  -6  12      708.38      772.07     56.75 o
  -1  -6  12      563.74      511.78     46.86 o
   0  -6  12       52.97       65.55      6.72 o
   1  -6  12       75.53       94.95      7.16 o
   2  -6  12        2.62        6.34      6.98 o
   3  -6  12     1783.10     1885.85     36.61 o
   4  -6  12        8.46        4.43      5.88 o
   5  -6  12      511.45      492.79     21.29 o
   6  -6  12      183.39      197.43     13.78 o
   7  -6  12      373.94      440.10     28.09 o
 -10  -5  12      321.75      292.85     21.29 o
  -9  -5  12        2.71        9.03      5.96 o
  -8  -5  12      151.65      143.40      9.11 o
  -7  -5  12        1.69        9.39      7.58 o
  -6  -5  12      198.37      237.38     16.91 o
  -5  -5  12     2788.41     2780.07     93.05 o
  -4  -5  12      365.19      291.89     25.25 o
  -3  -5  12      471.87      494.16     47.84 o
  -2  -5  12        7.23        0.00     22.94 o
  -1  -5  12       41.53       53.13     25.48 o
   0  -5  12      262.54      289.67     14.02 o
   1  -5  12       50.30       53.11      4.37 o
   2  -5  12      110.70      108.49     11.19 o
   3  -5  12        5.41       10.37      6.89 o
   4  -5  12      713.61      639.09     25.94 o
   5  -5  12       25.26       22.17      8.63 o
   6  -5  12      145.83      135.89     14.52 o
   7  -5  12       62.11       76.48     17.99 o
 -10  -4  12      165.24      170.44     13.38 o
  -9  -4  12      184.60      198.37      9.79 o
  -8  -4  12      336.81      358.07     28.20 o
  -7  -4  12        2.10        5.09      5.76 o
  -6  -4  12     2675.98     2770.31     56.18 o
  -5  -4  12     1769.23     1758.78     62.90 o
  -4  -4  12     1141.92     1193.65     70.63 o
  -3  -4  12     1680.19     1732.33     61.55 o
  -2  -4  12      294.11      291.16     23.16 o
  -1  -4  12      623.54      538.04     18.99 o
   0  -4  12        1.14        0.00      2.35 o
   1  -4  12      817.23      836.92     43.99 o
   2  -4  12       41.18       35.38      7.27 o
   3  -4  12      187.66      202.56     12.39 o
   4  -4  12      144.68      163.99     28.87 o
   5  -4  12        3.90        0.08      7.19 o
   6  -4  12      188.00      155.00     54.05 o
   7  -4  12        0.26        0.00     11.35 o
 -10  -3  12       98.17      100.47     16.31 o
  -9  -3  12      420.82      472.50     38.30 o
  -8  -3  12        8.13        5.47      5.28 o
  -7  -3  12      440.51      452.77     14.92 o
  -6  -3  12     1047.28     1125.65     17.94 o
  -5  -3  12        7.85       16.92      3.42 o
  -4  -3  12     1673.51     1717.14     60.55 o
  -3  -3  12      102.09      118.73     18.61 o
  -2  -3  12     1857.96     1965.12     64.37 o
  -1  -3  12      325.89      351.72     22.21 o
   0  -3  12     2168.71     2202.79     78.83 o
   1  -3  12      554.49      641.08     20.20 o
   2  -3  12      247.33      240.82     11.42 o
   3  -3  12        2.23        0.00     13.79 o
   4  -3  12       96.24      119.56     13.75 o
   5  -3  12     1083.87     1067.74     42.40 o
   6  -3  12      105.84       94.75     50.98 o
   7  -3  12       15.21       40.92     21.25 o
 -11  -2  12       86.23       93.59     11.19 o
 -10  -2  12       58.42       66.33     21.07 o
  -9  -2  12       57.96       49.20      7.66 o
  -8  -2  12       96.39      109.55     18.06 o
  -7  -2  12      201.13      170.95      8.65 o
  -6  -2  12      507.10      603.41     13.20 o
  -5  -2  12     2760.18     3026.27     60.35 o
  -4  -2  12       89.11      105.01      6.93 o
  -3  -2  12     1086.04     1025.38     20.11 o
  -2  -2  12      645.38      646.36     12.19 o
  -1  -2  12      131.01      124.73      6.18 o
   0  -2  12      585.45      622.89     20.22 o
   1  -2  12      857.28      841.93     20.86 o
   2  -2  12      293.15      277.88     19.42 o
   3  -2  12      393.33      385.48     14.38 o
   4  -2  12     1286.90     1349.26     31.30 o
   5  -2  12      307.34      252.68     30.42 o
   6  -2  12        4.09       19.32     12.93 o
   7  -2  12        3.41        5.27     31.81 o
 -11  -1  12       24.83       24.89     15.74 o
 -10  -1  12      188.97      198.21     11.82 o
  -9  -1  12        0.18        9.16      7.53 o
  -8  -1  12      405.41      421.62     26.45 o
  -7  -1  12      250.13      219.01     15.20 o
  -6  -1  12     3853.71     3995.61     95.95 o
  -5  -1  12        0.02        8.43      7.96 o
  -4  -1  12      753.00      806.06     43.49 o
  -3  -1  12      321.92      357.99      8.79 o
  -2  -1  12       29.39       31.09      7.05 o
  -1  -1  12      668.69      681.37     17.66 o
   0  -1  12      610.84      640.74     15.49 o
   1  -1  12     1034.14     1110.11     25.13 o
   2  -1  12      521.64      583.02     15.09 o
   3  -1  12      633.50      629.29     16.32 o
   4  -1  12       11.34       31.34     15.00 o
   5  -1  12        9.64       14.32      7.01 o
   6  -1  12      325.70      187.58     75.08 o
   7  -1  12      139.67      204.14     31.66 o
 -11   0  12      515.57      540.88     41.55 o
 -10   0  12      211.69      281.70     16.07 o
  -9   0  12       92.34       57.18     27.74 o
  -8   0  12      259.73      274.28     22.30 o
  -7   0  12      332.86      350.29     18.84 o
  -6   0  12      536.13      510.71     14.98 o
  -5   0  12       31.68       26.76      8.62 o
  -4   0  12     2866.44     2957.45     56.18 o
  -3   0  12      471.02      498.31     17.39 o
  -2   0  12      499.92      566.31     13.22 o
  -1   0  12        0.57        2.90      4.96 o
   0   0  12      475.69      509.46     35.43 o
   1   0  12      410.19      403.80     15.41 o
   2   0  12        0.10        0.00      7.97 o
   3   0  12       32.80       37.67     12.88 o
   4   0  12       94.18       67.73     11.61 o
   5   0  12      583.80      488.31     62.43 o
   6   0  12       65.41       34.30     24.80 o
   7   0  12      191.25      264.98     36.59 o
 -11   1  12        6.52        7.03     11.76 o
 -10   1  12      369.00      422.54     22.61 o
  -9   1  12      240.02      200.76     16.45 o
  -8   1  12      319.83      294.77     18.82 o
  -7   1  12     1393.79     1446.33     54.87 o
  -6   1  12      141.29      159.44     10.81 o
  -5   1  12     1580.63     1576.08     30.49 o
  -4   1  12      206.47      198.88     15.06 o
  -3   1  12     2407.92     2537.03     59.02 o
  -2   1  12      332.94      403.05     15.61 o
  -1   1  12      606.95      642.96     18.34 o
   0   1  12     1231.54     1163.99     36.28 o
   1   1  12       96.69       97.80     13.49 o
   2   1  12      224.65      268.38     19.33 o
   3   1  12       51.07       57.31     14.17 o
   4   1  12       48.21       26.21     12.34 o
   5   1  12       20.45       24.28      9.52 o
   6   1  12       68.77       41.61     13.86 o
 -11   2  12       18.17        3.41     23.47 o
 -10   2  12      562.07      567.17     23.77 o
  -9   2  12       33.02       18.88     13.20 o
  -8   2  12      779.64      816.60     32.90 o
  -7   2  12        0.39        7.16      6.64 o
  -6   2  12       62.15       82.07     14.05 o
  -5   2  12      101.26      133.87     29.81 o
  -4   2  12      180.47      182.98     12.85 o
  -3   2  12     1036.16     1059.17     29.17 o
  -2   2  12      243.19      249.75     20.53 o
  -1   2  12      798.07      904.20     28.29 o
   0   2  12      117.05      143.11     15.12 o
   1   2  12      205.48      194.76     14.49 o
   2   2  12        2.99        3.32     11.35 o
   3   2  12      134.95      122.30     26.22 o
   4   2  12        8.17        7.76     14.71 o
   5   2  12       39.06        0.00     21.09 o
   6   2  12      340.80      344.51     28.50 o
 -11   3  12      141.24      122.38     36.79 o
 -10   3  12       27.79       11.31     14.80 o
  -9   3  12      741.91      741.94     54.97 o
  -8   3  12       32.74       48.16     11.98 o
  -7   3  12       41.88       56.42     15.89 o
  -6   3  12      187.57      226.28     14.89 o
  -5   3  12        1.70       13.48      9.06 o
  -4   3  12     2717.74     2715.45     74.27 o
  -3   3  12      147.33      165.31     27.73 o
  -2   3  12     1271.72     1280.16     37.27 o
  -1   3  12       66.04       75.84     13.78 o
   0   3  12      476.88      572.52     24.79 o
   1   3  12       98.57      115.05     19.11 o
   2   3  12       60.20       45.30     12.84 o
   3   3  12      127.72      128.63     52.89 o
   4   3  12        1.18        9.72     15.97 o
   5   3  12       39.65       34.30     16.18 o
   6   3  12        1.50       12.95     17.23 o
 -11   4  12        4.01        0.00     16.55 o
 -10   4  12        3.46        0.00     28.11 o
  -9   4  12      163.76      202.25     15.29 o
  -8   4  12       46.31       63.42     16.22 o
  -7   4  12      360.19      338.63     16.58 o
  -6   4  12       17.25       23.66     11.53 o
  -5   4  12      580.18      582.34     20.52 o
  -4   4  12      299.45      319.87     27.83 o
  -3   4  12      391.07      414.44     38.95 o
  -2   4  12      132.53      158.54     40.25 o
  -1   4  12       21.94       24.15     12.76 o
   0   4  12      889.00      930.19     49.46 o
   1   4  12       11.01        9.40     12.99 o
   2   4  12      265.82      301.68     35.54 o
   3   4  12       91.16       83.68     26.81 o
   4   4  12      232.60      317.73     31.16 o
   5   4  12       19.55       14.50     19.62 o
 -11   5  12       25.06       48.83     36.00 o
 -10   5  12       69.65       76.96     20.23 o
  -9   5  12        4.07       17.31     10.78 o
  -8   5  12      526.11      582.57     29.21 o
  -7   5  12        9.22        9.55      9.65 o
  -6   5  12      344.16      369.28     22.95 o
  -5   5  12       48.81       55.22     24.13 o
  -4   5  12        4.05        0.00     17.30 o
  -3   5  12      601.00      583.11     33.81 o
  -2   5  12        1.22       10.47     12.33 o
  -1   5  12     1562.62     1547.87     95.91 o
   0   5  12       13.53        4.69     13.12 o
   1   5  12      395.31      405.77     23.90 o
   2   5  12        0.04        0.00     12.50 o
   3   5  12       27.99       28.35     18.94 o
   4   5  12      175.72      159.30     23.01 o
   5   5  12        2.80       29.07     22.69 o
 -10   6  12        2.98        6.33     14.08 o
  -9   6  12       94.20       90.69     25.67 o
  -8   6  12       27.57       27.39     11.95 o
  -7   6  12        8.75       18.48     22.01 o
  -6   6  12      226.79      271.61     21.89 o
  -5   6  12       41.15       48.23     22.38 o
  -4   6  12      395.25      403.42     52.06 o
  -3   6  12      138.88      142.64     26.54 o
  -2   6  12      806.65      786.14     29.99 o
  -1   6  12       12.55       17.82     14.94 o
   0   6  12      144.23       73.01     26.96 o
   1   6  12      235.64      226.91     38.89 o
   2   6  12       53.09       70.09     45.12 o
   3   6  12      239.07      232.73     25.16 o
   4   6  12        3.53        0.00     24.11 o
 -10   7  12       15.50        8.79     15.43 o
  -9   7  12       15.01       40.88     13.97 o
  -8   7  12       14.36       36.61     17.09 o
  -7   7  12     1026.98     1094.85     39.34 o
  -6   7  12      128.95      121.39     32.49 o
  -5   7  12      175.32      223.24     18.78 o
  -4   7  12        0.03        5.04     13.30 o
  -3   7  12       35.82       32.81     15.35 o
  -2   7  12      258.99      254.53     41.37 o
  -1   7  12       33.16       35.10     14.24 o
   0   7  12      485.70      514.91     34.57 o
   1   7  12        0.36        0.00     15.81 o
   2   7  12      107.53      142.60     21.64 o
   3   7  12        0.12       18.58     20.58 o
 -10   8  12       91.46       57.23     20.80 o
  -9   8  12        0.74       29.76     25.17 o
  -8   8  12       86.63       70.24     19.93 o
  -7   8  12        0.19        7.21     20.38 o
  -6   8  12       35.67        0.00     21.45 o
  -5   8  12       37.96       25.76     16.54 o
  -4   8  12        7.02        0.00     20.01 o
  -3   8  12      143.58      105.68     21.92 o
  -2   8  12      306.82      299.45     23.27 o
  -1   8  12      564.62      525.50     59.95 o
   0   8  12       22.60       34.87     20.05 o
   1   8  12       10.30       11.24     26.44 o
   2   8  12       13.59       54.08     29.15 o
  -9   9  12       52.26       45.29     17.22 o
  -8   9  12        0.16        5.27     24.01 o
  -7   9  12        4.26       10.24     18.84 o
  -6   9  12      417.41      451.70     46.59 o
  -5   9  12      140.72      177.29     20.77 o
  -4   9  12      120.39      113.54     18.95 o
  -3   9  12        8.10        3.58     22.88 o
  -2   9  12       57.60       34.66     19.94 o
  -1   9  12       62.90      110.83     24.89 o
   0   9  12       32.94       30.13     33.21 o
   1   9  12       47.53       59.50     30.07 o
  -8  10  12        9.20        0.00     27.66 o
  -7  10  12      113.04       67.06     23.80 o
  -6  10  12       63.58       64.84     18.85 o
  -5  10  12      146.67      122.29     34.23 o
  -4  10  12       11.17       15.14     15.97 o
  -3  10  12      161.89      217.19     24.41 o
  -2  10  12        8.02        0.00     17.25 o
  -1  10  12       34.93       36.71     28.97 o
   0  10  12      174.66      160.74     31.11 o
  -6  11  12        0.31        0.00     22.78 o
  -5  11  12       97.41       49.64     24.50 o
  -4  11  12        1.45       17.12     21.19 o
  -3  11  12      157.47      148.93     29.79 o
   0 -14  13      224.60      236.36     39.67 o
   1 -14  13       86.67       42.08     27.85 o
  -3 -13  13       91.89       53.81     50.24 o
  -2 -13  13       38.31      104.49     32.30 o
  -1 -13  13       98.48      100.31     30.71 o
   0 -13  13        6.22        0.00     19.65 o
   1 -13  13       19.91        2.50     19.83 o
   2 -13  13      344.69      457.71     58.03 o
   3 -13  13       10.07        8.97      8.25 o
  -4 -12  13      475.16      477.18     58.38 o
  -3 -12  13       52.36       40.22     17.58 o
  -2 -12  13       33.31       23.63     19.17 o
  -1 -12  13       41.09        6.70     14.57 o
   0 -12  13       41.73       25.84      8.70 o
   1 -12  13      687.79      658.72     21.13 o
   2 -12  13       56.41       23.76     21.00 o
   3 -12  13      564.11      584.52     24.12 o
   4 -12  13        1.47        0.00      8.15 o
   5 -12  13       44.93       44.82     12.19 o
  -6 -11  13       11.92        6.64     14.10 o
  -5 -11  13      178.28      165.45     36.53 o
  -4 -11  13      235.11      245.92     35.94 o
  -3 -11  13        0.22        5.51     18.15 o
  -2 -11  13      243.70      244.93     22.16 o
  -1 -11  13       19.07       29.77     17.52 o
   0 -11  13      133.76      138.76     19.14 o
   1 -11  13       84.27       88.06      6.38 o
   2 -11  13      484.37      536.95     23.85 o
   3 -11  13        9.18        0.00      8.47 o
   4 -11  13        5.67        3.93      7.67 o
   5 -11  13      369.08      364.81     39.24 o
  -7 -10  13        1.86        0.00     30.95 o
  -6 -10  13        0.52       14.12     17.39 o
  -5 -10  13      186.98      177.76     20.02 o
  -4 -10  13       37.26       30.24     25.47 o
  -3 -10  13      382.37      328.50     29.63 o
  -2 -10  13        0.76        0.00     12.17 o
  -1 -10  13        8.23        0.00     17.14 o
   0 -10  13       11.28       10.61      3.48 o
   1 -10  13       27.99       17.97      5.58 o
   2 -10  13      578.90      639.36     23.59 o
   3 -10  13      288.83      298.85     12.96 o
   4 -10  13      920.89      947.97     41.59 o
   5 -10  13      228.89      277.99     15.12 o
   6 -10  13      170.62      194.01     25.08 o
  -7  -9  13       50.58       70.28     33.45 o
  -6  -9  13      202.76      162.99     25.11 o
  -5  -9  13       30.36        0.00     17.44 o
  -4  -9  13      396.02      367.19     29.64 o
  -3  -9  13       69.52       55.70     19.35 o
  -2  -9  13       88.88       66.20     26.21 o
  -1  -9  13       39.58       37.30     22.75 o
   0  -9  13        5.12        1.65      2.51 o
   1  -9  13      206.11      191.18      7.54 o
   2  -9  13        0.82        5.53      6.25 o
   3  -9  13      114.08      102.65     16.72 o
   4  -9  13       35.89       36.00     11.53 o
   5  -9  13      301.68      373.06     28.31 o
   6  -9  13      127.51      151.45     14.33 o
  -8  -8  13       11.10       10.34     14.77 o
  -7  -8  13      109.71      156.16     38.91 o
  -6  -8  13      129.27      125.89     22.54 o
  -5  -8  13        5.51        2.81     14.94 o
  -4  -8  13      234.49      232.55     45.15 o
  -3  -8  13       89.17       69.32     18.88 o
  -2  -8  13     1254.33     1175.01     45.55 o
  -1  -8  13      565.89      460.37     28.27 o
   0  -8  13      465.76      528.64      7.81 o
   1  -8  13       52.69       61.16     16.75 o
   2  -8  13       70.26       83.30      9.49 o
   3  -8  13       47.73       61.67     10.41 o
   4  -8  13        0.91        5.09      6.22 o
   5  -8  13      829.47      722.77     71.63 o
   6  -8  13      147.75      149.64     14.19 o
   7  -8  13      142.23      161.78     16.65 o
  -9  -7  13       15.36        0.00     12.62 o
  -8  -7  13        1.52        8.82     14.38 o
  -7  -7  13      249.98      246.39     12.69 o
  -6  -7  13        0.44        0.00     13.82 o
  -5  -7  13      339.79      416.34     31.30 o
  -4  -7  13      112.45      131.33     37.60 o
  -3  -7  13      149.29      138.07     38.32 o
  -2  -7  13      460.91      433.57     50.26 o
  -1  -7  13      743.32      674.56     57.32 o
   0  -7  13      400.77      409.09     12.03 o
   1  -7  13      108.91      100.89      5.37 o
   2  -7  13      562.33      563.27     14.36 o
   3  -7  13       60.41       62.70     14.60 o
   4  -7  13      670.70      723.67     21.19 o
   5  -7  13      129.45      129.38     16.69 o
   6  -7  13      141.31      103.99     33.89 o
   7  -7  13        2.31        0.00     10.39 o
  -9  -6  13       13.78       16.35     14.16 o
  -8  -6  13       84.77      101.10     25.42 o
  -7  -6  13      205.59      218.00      7.33 o
  -6  -6  13      740.78      745.43     40.03 o
  -5  -6  13       81.14      154.63     22.16 o
  -4  -6  13      923.24      886.63     66.20 o
  -3  -6  13       26.74       35.82     29.59 o
  -2  -6  13      135.48      129.55     20.86 o
  -1  -6  13     1063.85     1024.03     63.80 o
   0  -6  13      222.52      218.21      6.12 o
   1  -6  13      964.95      986.36     28.80 o
   2  -6  13      530.38      581.61     19.74 o
   3  -6  13     1000.12     1002.50     20.74 o
   4  -6  13        2.21        7.89      5.50 o
   5  -6  13      176.18      156.85     10.38 o
   6  -6  13       72.48      117.20     11.64 o
   7  -6  13       98.71       74.67     17.81 o
 -10  -5  13       15.47        6.74     20.83 o
  -9  -5  13      194.05      191.63     16.71 o
  -8  -5  13       43.21       29.68     11.75 o
  -7  -5  13      577.84      612.27     43.86 o
  -6  -5  13      536.19      551.09     33.72 o
  -5  -5  13      605.88      573.36     34.88 o
  -4  -5  13       10.39        0.00     25.73 o
  -3  -5  13        1.13        1.59     13.02 o
  -2  -5  13      703.55      744.99     36.74 o
  -1  -5  13        3.05        0.46     11.46 o
   0  -5  13     1396.85     1376.28     49.06 o
   1  -5  13       28.17       19.38      6.14 o
   2  -5  13      129.87      127.23      7.84 o
   3  -5  13      647.10      673.07     19.04 o
   4  -5  13       53.89       36.97      7.29 o
   5  -5  13      690.20      632.66     28.31 o
   6  -5  13      103.54      140.90     21.35 o
   7  -5  13      488.40      513.09     26.27 o
 -10  -4  13       44.35       51.87     20.01 o
  -9  -4  13        2.30        0.00      7.25 o
  -8  -4  13      159.55      197.18     14.86 o
  -7  -4  13      508.27      453.18     10.33 o
  -6  -4  13     1390.69     1399.01     20.61 o
  -5  -4  13        9.05        4.43     25.07 o
  -4  -4  13      272.00      343.66     27.89 o
  -3  -4  13      355.68      359.67     27.53 o
  -2  -4  13      205.76      224.00     23.06 o
  -1  -4  13      162.85      140.73      5.31 o
   0  -4  13      159.59      170.75      7.82 o
   1  -4  13        4.17       16.71     10.15 o
   2  -4  13      223.05      217.90     12.62 o
   3  -4  13      958.36      982.23     28.03 o
   4  -4  13     1580.65     1549.85     54.28 o
   5  -4  13       35.38       19.30      7.25 o
   6  -4  13      273.56      226.55     60.71 o
   7  -4  13       12.70       38.15     14.24 o
 -10  -3  13      312.86      310.28     12.47 o
  -9  -3  13       20.15       18.57      8.13 o
  -8  -3  13      335.80      374.06     22.52 o
  -7  -3  13      966.56     1017.21     37.85 o
  -6  -3  13      850.03      861.46     18.19 o
  -5  -3  13      112.98      106.28      6.28 o
  -4  -3  13      858.90      793.51     41.07 o
  -3  -3  13      600.34      628.19     34.88 o
  -2  -3  13      298.27      275.25     31.55 o
  -1  -3  13     1563.18     1619.82     32.86 o
   0  -3  13      787.76      825.50     23.26 o
   1  -3  13      847.84      952.16     48.65 o
   2  -3  13      137.65      128.69     10.42 o
   3  -3  13       43.37       50.97     10.70 o
   4  -3  13      225.77      238.68     21.29 o
   5  -3  13      100.74       86.50     17.32 o
   6  -3  13      202.42      158.61     76.93 o
   7  -3  13       20.94        9.16     33.07 o
 -10  -2  13       11.32        9.53     10.29 o
  -9  -2  13       29.11       22.16      7.77 o
  -8  -2  13        0.18        2.29      9.12 o
  -7  -2  13      221.25      258.41     18.97 o
  -6  -2  13      118.98      128.48     22.86 o
  -5  -2  13       69.47       92.51     20.64 o
  -4  -2  13     1565.81     1654.52     32.56 o
  -3  -2  13        1.95        1.74      6.94 o
  -2  -2  13     1262.24     1306.73     30.07 o
  -1  -2  13      131.76      140.73      6.70 o
   0  -2  13      325.00      306.17      9.10 o
   1  -2  13      130.58      137.15      9.99 o
   2  -2  13      830.03      883.60     27.41 o
   3  -2  13      835.43      759.27     41.72 o
   4  -2  13      826.21      810.86     45.94 o
   5  -2  13      148.49      184.12     21.81 o
   6  -2  13       11.23        3.07      7.37 o
   7  -2  13       96.15       61.06     24.23 o
 -11  -1  13       42.63       15.85     14.64 o
 -10  -1  13       13.75       15.14      6.58 o
  -9  -1  13      162.50      141.59      9.71 o
  -8  -1  13        0.11        0.00      5.00 o
  -7  -1  13      560.41      555.35     21.96 o
  -6  -1  13     1168.36     1194.74     40.25 o
  -5  -1  13     3717.02     3979.95    123.19 o
  -4  -1  13      124.02       99.64     11.76 o
  -3  -1  13     1534.17     1696.38     32.66 o
  -2  -1  13      329.15      358.06     10.68 o
  -1  -1  13      121.55      124.29     11.08 o
   0  -1  13      548.72      579.13     28.98 o
   1  -1  13      262.50      231.75     13.63 o
   2  -1  13      449.96      406.13     14.62 o
   3  -1  13      351.58      336.68     22.86 o
   4  -1  13      375.61      316.92     31.50 o
   5  -1  13        3.51        0.00      6.28 o
   6  -1  13       42.59       25.93     16.42 o
 -11   0  13        7.53        9.10     14.67 o
 -10   0  13      202.72      251.40     13.59 o
  -9   0  13        4.83        0.00      7.47 o
  -8   0  13      108.61      140.33     59.86 o
  -7   0  13       40.21       37.19     10.32 o
  -6   0  13      229.45      243.92     11.05 o
  -5   0  13       47.62       32.88      9.11 o
  -4   0  13      299.99      310.42     12.12 o
  -3   0  13      780.11      803.97     18.76 o
  -2   0  13       29.33       21.67      6.80 o
  -1   0  13     1754.21     1768.31     39.11 o
   0   0  13       24.27       26.25      7.47 o
   1   0  13       44.92       94.93     19.21 o
   2   0  13      245.65      214.39     16.72 o
   3   0  13      227.88      252.42     35.20 o
   4   0  13       87.68      102.31     11.73 o
   5   0  13       19.36       15.33      7.10 o
   6   0  13      293.77      252.38     56.38 o
 -11   1  13      294.79      310.01     17.57 o
 -10   1  13       28.57       12.92     11.79 o
  -9   1  13      488.31      532.68     21.20 o
  -8   1  13       77.22       79.97     12.77 o
  -7   1  13       49.94       44.90      8.75 o
  -6   1  13      363.34      353.85     28.15 o
  -5   1  13       25.12       21.38     10.19 o
  -4   1  13     1879.56     1953.05     42.18 o
  -3   1  13      145.97      180.81     19.02 o
  -2   1  13     2790.01     2736.63     67.07 o
  -1   1  13       47.69       66.27     23.53 o
   0   1  13        2.06        2.10      9.07 o
   1   1  13      187.40      173.70     12.99 o
   2   1  13      162.79      189.23     18.57 o
   3   1  13      167.54      265.47     55.81 o
   4   1  13       23.11       14.05     14.57 o
   5   1  13      521.61      430.59     68.80 o
   6   1  13       77.28       76.00     27.04 o
 -11   2  13        0.05        9.49     25.19 o
 -10   2  13      210.28      234.59     16.76 o
  -9   2  13       49.86       50.04     14.30 o
  -8   2  13        6.49       24.51      8.25 o
  -7   2  13      891.15      902.15     27.00 o
  -6   2  13       41.86       28.76     12.51 o
  -5   2  13     1575.50     1442.34     42.73 o
  -4   2  13      107.18      135.04     12.01 o
  -3   2  13      565.76      660.53     28.68 o
  -2   2  13       24.32       36.61     10.33 o
  -1   2  13      185.25      197.45     16.05 o
   0   2  13     1420.11     1529.11     50.13 o
   1   2  13      178.74      234.41     38.14 o
   2   2  13      174.66      171.16     26.27 o
   3   2  13      122.45      157.30     20.78 o
   4   2  13       61.21       72.83     27.52 o
   5   2  13        4.66        0.00     21.88 o
 -11   3  13        7.16        4.03     14.80 o
 -10   3  13      161.44      170.66     21.58 o
  -9   3  13       63.29      101.28     29.85 o
  -8   3  13     1792.09     1704.88     69.00 o
  -7   3  13        1.65        0.00     13.85 o
  -6   3  13      958.34      988.22     30.74 o
  -5   3  13     1027.65     1024.35     38.49 o
  -4   3  13        4.77       17.78     14.10 o
  -3   3  13        3.96       27.39     10.69 o
  -2   3  13       87.31      104.69     14.25 o
  -1   3  13     3940.62     3979.07     92.15 o
   0   3  13       16.12       33.44     12.85 o
   1   3  13      310.18      389.34     20.47 o
   2   3  13       10.65        9.72     16.61 o
   3   3  13        0.51       10.63     29.05 o
   4   3  13       33.11       48.47     16.35 o
   5   3  13       22.63        5.93     17.11 o
 -11   4  13      110.97      163.44     25.08 o
 -10   4  13        8.40        5.18     24.65 o
  -9   4  13      199.60      173.58     24.54 o
  -8   4  13       16.16       36.20     12.99 o
  -7   4  13      159.57      137.33     30.68 o
  -6   4  13     1589.41     1528.10     46.01 o
  -5   4  13      327.53      335.34     45.70 o
  -4   4  13      195.94      203.88     16.79 o
  -3   4  13       43.35       56.81     14.91 o
  -2   4  13     1262.49     1263.90     56.30 o
  -1   4  13      121.96      124.98     14.19 o
   0   4  13       24.37        2.39     18.98 o
   1   4  13       92.18       73.78     24.45 o
   2   4  13        0.91        8.59     12.12 o
   3   4  13        2.68        0.00     13.18 o
   4   4  13        0.19        0.00     17.49 o
 -10   5  13        1.76        0.00     14.97 o
  -9   5  13      112.33      110.96     17.23 o
  -8   5  13       16.78       31.15     19.47 o
  -7   5  13      957.25      916.52     35.58 o
  -6   5  13      194.27      210.79     16.08 o
  -5   5  13      163.41      142.24     27.09 o
  -4   5  13       17.37        5.69     11.08 o
  -3   5  13      526.24      545.56     37.52 o
  -2   5  13      169.69      193.08     26.92 o
  -1   5  13       13.39       29.78     11.96 o
   0   5  13      322.67      363.58     22.11 o
   1   5  13       71.31       32.61     13.97 o
   2   5  13      276.80      344.30     55.17 o
   3   5  13        0.06       13.99     18.57 o
   4   5  13       81.08       76.06     25.73 o
 -10   6  13       45.77       17.77     21.24 o
  -9   6  13       31.46       13.55     11.74 o
  -8   6  13      392.75      349.25     21.77 o
  -7   6  13      122.80      159.18     16.81 o
  -6   6  13       87.02      112.30     20.36 o
  -5   6  13      194.80      184.13     20.41 o
  -4   6  13       21.93       25.72     14.58 o
  -3   6  13      439.66      489.78     23.29 o
  -2   6  13      195.41      164.07     21.66 o
  -1   6  13      257.88      309.39     25.76 o
   0   6  13        3.18        4.85     15.29 o
   1   6  13      125.27      143.81     41.24 o
   2   6  13       39.14       31.19     23.32 o
   3   6  13       35.90       65.28     19.62 o
 -10   7  13        9.69        2.83     18.22 o
  -9   7  13        9.11        0.00     14.95 o
  -8   7  13       51.24       23.49     15.77 o
  -7   7  13        9.38        0.67     16.13 o
  -6   7  13      462.13      494.80     41.77 o
  -5   7  13       35.87       49.46     14.15 o
  -4   7  13      273.56      290.47     25.95 o
  -3   7  13        4.63        0.00     11.65 o
  -2   7  13      210.43      241.54     58.14 o
  -1   7  13        5.47        3.32     16.10 o
   0   7  13      336.71      337.64     57.59 o
   1   7  13       78.02       91.48     35.32 o
   2   7  13        0.14        0.00     19.06 o
  -9   8  13       86.61       62.34     17.24 o
  -8   8  13        1.12        0.00     13.07 o
  -7   8  13      363.18      381.06     31.70 o
  -6   8  13      182.35      151.32     50.96 o
  -5   8  13      274.22      234.19     21.56 o
  -4   8  13       10.94        0.01     14.52 o
  -3   8  13        9.18        0.00     20.16 o
  -2   8  13      282.09      304.61     28.87 o
  -1   8  13        1.36        0.00     26.95 o
   0   8  13      126.36      141.28     26.90 o
   1   8  13        2.93        0.81     17.91 o
  -8   9  13       77.96       56.71     30.45 o
  -7   9  13        3.77        0.00     23.98 o
  -6   9  13        1.57        1.13     15.58 o
  -5   9  13       53.33       80.80     21.43 o
  -4   9  13       15.30       10.00     28.52 o
  -3   9  13      180.27      125.75     34.38 o
  -2   9  13        8.30        0.00     23.18 o
  -1   9  13      106.61       83.87     47.97 o
   0   9  13       33.99       38.61     19.06 o
  -7  10  13        5.61        0.00     16.39 o
  -6  10  13       74.71       72.33     19.38 o
  -5  10  13       31.55       39.41     18.18 o
  -4  10  13      337.32      267.35     67.81 o
  -3  10  13       66.09       74.03     19.84 o
  -2  10  13        6.91        0.00     33.65 o
  -2 -13  14      253.25      283.54     60.67 o
  -1 -13  14       32.87       34.91     18.73 o
   0 -13  14      124.02       66.48     84.47 o
   1 -13  14      110.71      232.88     33.85 o
   2 -13  14      138.23      174.32     31.93 o
  -4 -12  14        0.72        0.00     17.80 o
  -3 -12  14      222.93      236.88     43.64 o
  -2 -12  14        6.16        0.00     13.53 o
  -1 -12  14      133.83      130.72     33.14 o
   0 -12  14        4.12        0.00     13.56 o
   1 -12  14        7.78        0.00     18.11 o
   2 -12  14      130.07      141.90     16.04 o
   3 -12  14       30.48       34.28     11.35 o
   4 -12  14      994.88     1055.45     32.74 o
  -5 -11  14       28.88       32.10     16.86 o
  -4 -11  14      193.07      240.28     38.29 o
  -3 -11  14       87.67      131.79     23.29 o
  -2 -11  14      258.07      246.91     77.07 o
  -1 -11  14      328.72      313.14     24.60 o
   0 -11  14      216.31      172.29     19.88 o
   1 -11  14      403.07      375.66     20.55 o
   2 -11  14       25.37       27.77      5.62 o
   3 -11  14      471.73      519.37     32.56 o
   4 -11  14       12.14        4.02     11.40 o
   5 -11  14      163.39      208.64     35.06 o
  -6 -10  14       26.36       26.34     33.39 o
  -5 -10  14        5.41       27.65     34.53 o
  -4 -10  14      120.98      177.76     25.07 o
  -3 -10  14       32.89       44.37     15.91 o
  -2 -10  14      824.36      801.26     38.07 o
  -1 -10  14       28.58       60.12     15.70 o
   0 -10  14      607.92      610.38     28.99 o
   1 -10  14       26.32       43.50      5.86 o
   2 -10  14      152.09      163.48      7.81 o
   3 -10  14       69.39       88.69     11.01 o
   4 -10  14       28.49       21.13      6.73 o
   5 -10  14      319.24      340.94     16.45 o
  -7  -9  14       25.46       21.81     17.67 o
  -6  -9  14       29.26       50.70     20.30 o
  -5  -9  14       32.77       19.50     31.93 o
  -4  -9  14        1.02        0.00     16.75 o
  -3  -9  14     1043.37     1035.76     52.75 o
  -2  -9  14       71.24       63.31     15.52 o
  -1  -9  14      246.68      300.57     20.85 o
   0  -9  14      213.26      207.95     18.48 o
   1  -9  14       10.19       19.18      5.70 o
   2  -9  14      213.89      245.57     19.80 o
   3  -9  14      555.03      531.73     32.32 o
   4  -9  14     1195.13     1146.79     70.78 o
   5  -9  14      184.16      236.49     22.68 o
   6  -9  14      154.90      158.79     16.59 o
  -8  -8  14       96.54       94.35     21.54 o
  -7  -8  14       54.33       37.19     18.93 o
  -6  -8  14      347.53      333.74     31.90 o
  -5  -8  14        0.24        0.00     31.21 o
  -4  -8  14       51.53       39.22     19.21 o
  -3  -8  14       23.53        6.62     16.68 o
  -2  -8  14        2.30        0.00     16.57 o
  -1  -8  14      138.62      160.11     22.31 o
   0  -8  14       54.72       19.84     27.04 o
   1  -8  14      459.57      549.43     13.74 o
   2  -8  14      130.34      141.82     10.89 o
   3  -8  14      311.90      337.50     28.27 o
   4  -8  14        0.98        0.00     12.59 o
   5  -8  14        0.23        1.71      8.35 o
   6  -8  14      379.04      412.98     23.75 o
  -8  -7  14       58.49       65.99     19.07 o
  -7  -7  14      294.18      277.67     28.09 o
  -6  -7  14       18.02        0.00     16.62 o
  -5  -7  14      377.40      388.12     53.03 o
  -4  -7  14      384.27      486.35     56.52 o
  -3  -7  14      163.43      138.71     23.27 o
  -2  -7  14     1400.05     1359.42     55.83 o
  -1  -7  14      720.83      660.87     36.15 o
   0  -7  14      365.28      510.09     49.64 o
   1  -7  14        5.62        0.00      4.84 o
   2  -7  14       66.51       80.38      6.77 o
   3  -7  14      166.33      139.92      9.03 o
   4  -7  14        1.64        8.02      7.65 o
   5  -7  14      342.52      368.21     27.25 o
   6  -7  14       10.85        4.62      5.66 o
  -9  -6  14        1.34       28.27     27.00 o
  -8  -6  14       20.19       21.63     16.25 o
  -7  -6  14      389.95      390.09     52.24 o
  -6  -6  14        1.94        0.00     16.14 o
  -5  -6  14      599.54      661.57     63.44 o
  -4  -6  14        7.84       12.98     16.29 o
  -3  -6  14      508.95      489.07     33.30 o
  -2  -6  14       18.73       14.04     15.69 o
  -1  -6  14      158.26      166.15     21.19 o
   0  -6  14      380.55      349.19      8.67 o
   1  -6  14      259.12      232.48     11.97 o
   2  -6  14      529.80      583.67     14.63 o
   3  -6  14       96.64       69.72      7.71 o
   4  -6  14      889.89      870.96     33.77 o
   5  -6  14       19.41       18.18      6.94 o
   6  -6  14       79.33       92.91     24.21 o
  -9  -5  14       12.74        0.00     26.00 o
  -8  -5  14      724.16      685.71     39.42 o
  -7  -5  14       67.27       76.00     13.84 o
  -6  -5  14       82.78       88.14     21.12 o
  -5  -5  14       42.55       27.28     30.61 o
  -4  -5  14      139.55      139.22     22.64 o
  -3  -5  14       65.01       66.08     18.68 o
  -2  -5  14        0.84       14.08     14.99 o
  -1  -5  14     1028.53      998.27     42.42 o
   0  -5  14      220.36      225.78      7.72 o
   1  -5  14     1168.55     1195.12     49.28 o
   2  -5  14       94.27      111.47     13.50 o
   3  -5  14      354.41      326.21     14.47 o
   4  -5  14       25.20       26.98      9.32 o
   5  -5  14       52.85       75.96      9.02 o
   6  -5  14      177.74      160.23     28.43 o
  -9  -4  14      234.38      242.07     14.06 o
  -8  -4  14      153.35      147.41      9.73 o
  -7  -4  14      147.83      157.34     14.33 o
  -6  -4  14       61.57       45.13     18.65 o
  -5  -4  14      298.56      282.62     47.28 o
  -4  -4  14       87.24      122.58     21.69 o
  -3  -4  14      287.90      303.84     27.44 o
  -2  -4  14       18.68        0.00     14.54 o
  -1  -4  14       23.12       15.40      3.38 o
   0  -4  14      825.92      897.90     37.68 o
   1  -4  14       83.44       95.30     20.85 o
   2  -4  14        6.83       48.53     27.85 o
   3  -4  14      274.25      262.15     15.85 o
   4  -4  14       69.28       86.35     16.06 o
   5  -4  14      644.73      577.83     63.57 o
   6  -4  14       73.69       45.13     33.34 o
 -10  -3  14       37.67       34.77      7.42 o
  -9  -3  14        0.81        0.68      8.58 o
  -8  -3  14       78.26       99.82      9.45 o
  -7  -3  14     1116.70     1216.99     43.54 o
  -6  -3  14       80.25       86.21     15.78 o
  -5  -3  14      236.67      296.31     28.53 o
  -4  -3  14     1059.13      957.72     46.83 o
  -3  -3  14        3.74        0.00     14.43 o
  -2  -3  14       38.06       31.12      4.08 o
  -1  -3  14      111.63      125.83      6.40 o
   0  -3  14      171.80      192.95     28.32 o
   1  -3  14       22.58       22.15      8.53 o
   2  -3  14     1205.85     1263.50     30.68 o
   3  -3  14      131.79      132.83     13.91 o
   4  -3  14      497.84      451.53     25.93 o
   5  -3  14       61.02       41.54     20.70 o
   6  -3  14      128.28       73.27     45.98 o
 -10  -2  14       32.28       20.13     12.12 o
  -9  -2  14       43.03       19.30      9.75 o
  -8  -2  14     1535.97     1527.17     27.37 o
  -7  -2  14     1012.20     1001.96     18.73 o
  -6  -2  14      766.57      860.39     15.97 o
  -5  -2  14       52.54       77.71      7.71 o
  -4  -2  14      145.60      138.40     11.69 o
  -3  -2  14        2.38        0.00      3.37 o
  -2  -2  14        9.79       12.12      5.27 o
  -1  -2  14      735.91      727.04     19.91 o
   0  -2  14       10.81        5.61      7.12 o
   1  -2  14      113.44       93.88      7.51 o
   2  -2  14       55.95       31.74     16.10 o
   3  -2  14      130.73      142.57     20.98 o
   4  -2  14        5.54        6.42      9.76 o
   5  -2  14       19.74       76.82     32.77 o
   6  -2  14      364.32      436.15     59.46 o
 -10  -1  14        6.35        0.00      8.43 o
  -9  -1  14      382.68      434.44     22.22 o
  -8  -1  14       58.61       53.04      7.88 o
  -7  -1  14       23.07       34.00      7.10 o
  -6  -1  14        7.75       21.55     10.91 o
  -5  -1  14       37.92       47.72      6.98 o
  -4  -1  14      453.17      461.21     10.55 o
  -3  -1  14       52.00       37.93      7.51 o
  -2  -1  14     1244.38     1267.66     25.77 o
  -1  -1  14      106.46      112.50     12.28 o
   0  -1  14      939.87      968.34     22.26 o
   1  -1  14       63.22       55.62     10.48 o
   2  -1  14      174.21      206.72     14.49 o
   3  -1  14     1113.81     1128.03     38.59 o
   4  -1  14      202.84      192.63     12.20 o
   5  -1  14      287.55      245.98     33.66 o
   6  -1  14        9.29       21.33     20.81 o
 -10   0  14       26.00       13.08      8.51 o
  -9   0  14       86.22      118.19     13.03 o
  -8   0  14       75.85       76.35     11.25 o
  -7   0  14      618.53      745.34     40.15 o
  -6   0  14      388.59      394.03     17.30 o
  -5   0  14     1738.41     1747.96     35.60 o
  -4   0  14      184.28      189.33      7.80 o
  -3   0  14     1093.94     1144.38     39.61 o
  -2   0  14      339.37      287.72     32.57 o
  -1   0  14      237.13      257.74     13.34 o
   0   0  14       77.16      125.55     16.82 o
   1   0  14      453.25      475.49     21.40 o
   2   0  14      581.24      644.56     27.59 o
   3   0  14      257.89      252.51     14.46 o
   4   0  14      106.16       86.85     11.33 o
   5   0  14       49.00       59.71     21.45 o
   6   0  14        0.74       44.64     23.58 o
 -11   1  14        0.06        0.00      9.34 o
 -10   1  14       46.59       33.83     14.27 o
  -9   1  14      180.28      211.99     21.34 o
  -8   1  14      392.48      419.70     33.19 o
  -7   1  14        0.15        0.00      9.40 o
  -6   1  14       62.46       83.24     12.72 o
  -5   1  14       46.38       25.16     13.68 o
  -4   1  14       10.07        5.75     14.31 o
  -3   1  14     1741.59     1919.83     43.73 o
  -2   1  14      271.04      252.90     18.81 o
  -1   1  14      517.48      561.69     20.85 o
   0   1  14      234.41      261.32     16.93 o
   1   1  14     1222.78     1312.65     49.42 o
   2   1  14        4.58       13.69     17.28 o
   3   1  14       17.92        8.89     21.06 o
   4   1  14      117.36      121.75     11.78 o
   5   1  14       18.55       27.56     12.97 o
 -10   2  14        1.76       19.56     10.86 o
  -9   2  14      415.85      455.06     26.47 o
  -8   2  14        5.12        3.22      6.98 o
  -7   2  14        1.58        0.82     17.86 o
  -6   2  14      180.66      214.57     13.91 o
  -5   2  14      161.28      156.50     12.23 o
  -4   2  14      429.75      398.85     17.56 o
  -3   2  14      507.90      602.99     29.55 o
  -2   2  14      546.02      560.30     22.12 o
  -1   2  14       41.72       63.17     13.56 o
   0   2  14      317.01      302.13     19.67 o
   1   2  14       58.07       49.38     11.79 o
   2   2  14        3.51        0.00     10.95 o
   3   2  14      194.80      212.23     37.09 o
   4   2  14      109.09      151.25     19.33 o
   5   2  14      250.86      181.53     68.51 o
 -10   3  14      105.43      197.72     35.91 o
  -9   3  14      208.76      213.66     34.90 o
  -8   3  14      245.21      176.84     16.32 o
  -7   3  14      523.87      542.64     31.26 o
  -6   3  14       84.90       63.34     12.20 o
  -5   3  14      548.63      534.16     28.59 o
  -4   3  14       22.62       36.35     11.02 o
  -3   3  14      273.56      263.73     17.61 o
  -2   3  14      619.95      630.42     33.01 o
  -1   3  14        9.40        6.70     11.59 o
   0   3  14      148.86      176.83     18.32 o
   1   3  14        0.92        9.76     18.12 o
   2   3  14      140.75      190.55     30.84 o
   3   3  14        1.03        0.00     17.26 o
   4   3  14      191.54      226.93     38.81 o
 -10   4  14      218.70      254.65     25.93 o
  -9   4  14       29.87       31.48     13.76 o
  -8   4  14      485.73      541.34     24.73 o
  -7   4  14       15.91       20.91     11.91 o
  -6   4  14      463.86      413.73     30.18 o
  -5   4  14       38.01       32.40      9.68 o
  -4   4  14      746.80      729.26     24.37 o
  -3   4  14      458.71      418.50     27.72 o
  -2   4  14      111.85       92.26     16.12 o
  -1   4  14      553.49      553.05     81.02 o
   0   4  14       46.42       52.56     13.11 o
   1   4  14      327.29      366.49     40.03 o
   2   4  14        0.09        0.03     10.79 o
   3   4  14       34.67       14.98     16.81 o
   4   4  14      182.31      194.78     24.23 o
 -10   5  14       13.59       14.03     11.40 o
  -9   5  14      104.50       63.05     22.10 o
  -8   5  14       38.72       14.79     12.65 o
  -7   5  14       19.34        0.00     18.47 o
  -6   5  14     1011.88     1000.96     37.89 o
  -5   5  14        0.73       21.19     13.04 o
  -4   5  14      400.20      411.87     24.56 o
  -3   5  14       11.95       13.77     12.31 o
  -2   5  14      296.77      301.24     19.38 o
  -1   5  14       19.44        4.20     13.34 o
   0   5  14       78.22       59.98     25.42 o
   1   5  14      265.11      229.39     30.58 o
   2   5  14        4.75       61.59     39.79 o
   3   5  14      162.99      234.87     24.88 o
 -10   6  14        5.81        1.08     10.68 o
  -9   6  14       84.64       72.17     19.42 o
  -8   6  14        8.92        5.79     29.48 o
  -7   6  14     1020.69      960.94     35.93 o
  -6   6  14       50.01       51.40     16.50 o
  -5   6  14      239.49      261.99     29.23 o
  -4   6  14        4.70        0.00     16.63 o
  -3   6  14       33.82       37.53     16.93 o
  -2   6  14      157.03      169.26     17.78 o
  -1   6  14        5.63       10.66     12.25 o
   0   6  14      307.08      319.47     29.55 o
   1   6  14        8.94       17.68     18.18 o
   2   6  14       70.34       82.24     28.23 o
  -9   7  14       56.47       39.11     24.72 o
  -8   7  14      297.67      264.61     25.51 o
  -7   7  14        0.52        5.43     11.77 o
  -6   7  14       28.00       18.57     15.73 o
  -5   7  14       13.27       20.81     15.93 o
  -4   7  14        0.90        3.92     19.20 o
  -3   7  14      219.22      161.66     18.64 o
  -2   7  14       15.56       19.05     13.27 o
  -1   7  14      268.72      256.04     23.59 o
   0   7  14        0.05        0.00     21.44 o
   1   7  14       13.90       11.10     26.64 o
  -8   8  14       16.77       19.33     14.37 o
  -7   8  14       18.76        8.98     22.61 o
  -6   8  14      355.32      342.48     30.34 o
  -5   8  14      158.45      146.13     19.65 o
  -4   8  14      344.28      321.11     28.97 o
  -3   8  14        7.69        0.00     17.70 o
  -2   8  14       55.17       39.88     19.96 o
  -1   8  14        4.81       11.49     17.86 o
   0   8  14        2.09        0.00     20.06 o
  -7   9  14      107.45       91.43     19.34 o
  -6   9  14       15.86        4.63     27.35 o
  -5   9  14      175.32      147.49     21.33 o
  -4   9  14       26.80       59.39     17.35 o
  -3   9  14        2.17        0.00     22.30 o
  -2   9  14       24.90       17.37     24.48 o
  -1   9  14        8.04       24.26     17.34 o
   0 -13  15      125.38      145.99     23.46 o
  -3 -12  15       38.83       43.64     24.28 o
  -2 -12  15      202.32      226.57     42.88 o
  -1 -12  15       52.27       76.84     32.24 o
   0 -12  15      121.43      107.11     33.63 o
   1 -12  15       23.95       23.29     14.74 o
   2 -12  15       41.28       11.14     35.67 o
   3 -12  15        5.32       16.11     13.15 o
  -5 -11  15       58.16       81.92     26.81 o
  -4 -11  15       35.52        7.25     20.46 o
  -3 -11  15      441.16      494.22     38.88 o
  -2 -11  15      174.17      205.89     28.86 o
  -1 -11  15      199.44      180.63     27.49 o
   0 -11  15       90.65      130.36     18.56 o
   1 -11  15        8.58       11.53     12.82 o
   2 -11  15       87.40      105.15     36.40 o
   3 -11  15      326.19      379.93     15.55 o
   4 -11  15      395.22      428.86     24.39 o
  -6 -10  15      204.85      244.22     31.89 o
  -5 -10  15        0.12        0.00     22.41 o
  -4 -10  15       32.52        0.00     16.51 o
  -3 -10  15       46.15       67.00     23.85 o
  -2 -10  15       20.99       49.82     21.60 o
  -1 -10  15      910.87      767.43     45.03 o
   0 -10  15       51.66       40.74     19.86 o
   1 -10  15      521.17      501.41     41.41 o
   2 -10  15       93.97      119.91     11.84 o
   3 -10  15      100.86      105.80      9.35 o
   4 -10  15       24.75       25.63      7.74 o
  -7  -9  15       87.21       68.75     23.28 o
  -6  -9  15       82.57       68.94     39.85 o
  -5  -9  15        1.00       36.80     21.06 o
  -4  -9  15      214.65      217.59     29.04 o
  -3  -9  15        4.63       20.87     19.42 o
  -2  -9  15      875.48      862.88     47.92 o
  -1  -9  15       76.10       96.10     22.00 o
   0  -9  15     1359.20     1315.46     59.27 o
   1  -9  15        8.74        7.68      5.25 o
   2  -9  15        1.70       13.92      6.87 o
   3  -9  15      496.20      529.83     24.95 o
   4  -9  15       17.55       20.07      6.28 o
   5  -9  15      369.48      339.92     28.30 o
  -7  -8  15      182.13      184.35     27.12 o
  -6  -8  15        0.25        6.61     30.52 o
  -5  -8  15      184.80      244.56     29.38 o
  -4  -8  15       79.33      161.33     26.25 o
  -3  -8  15      292.12      181.40     27.29 o
  -2  -8  15       69.40      137.97     23.96 o
  -1  -8  15      244.20      210.71     26.26 o
   0  -8  15      427.58      362.56     30.38 o
   1  -8  15        3.71        0.00      7.30 o
   2  -8  15      597.76      614.74     20.78 o
   3  -8  15       54.42       70.64      8.65 o
   4  -8  15      226.74      222.34     22.59 o
   5  -8  15        0.87        1.53      7.88 o
  -8  -7  15      151.97      150.57     40.94 o
  -7  -7  15        1.90        8.89     17.23 o
  -6  -7  15      402.53      430.68     58.23 o
  -5  -7  15       74.08      100.64     24.19 o
  -4  -7  15      166.69      172.88     26.35 o
  -3  -7  15       96.95      128.28     23.55 o
  -2  -7  15      110.80       64.31     21.18 o
  -1  -7  15     1053.55      977.90     47.06 o
   0  -7  15      225.92      213.59     23.41 o
   1  -7  15      767.34      815.08     24.52 o
   2  -7  15      428.51      400.01     22.42 o
   3  -7  15      522.12      574.17     21.37 o
   4  -7  15        1.30        1.94      7.03 o
   5  -7  15       20.10       11.17      7.60 o
  -8  -6  15        6.78       16.21     29.27 o
  -7  -6  15      328.75      309.69     31.21 o
  -6  -6  15        2.80        3.14     28.19 o
  -5  -6  15        6.95       19.73     32.36 o
  -4  -6  15      226.14      248.43     27.56 o
  -3  -6  15       10.83        8.21     16.35 o
  -2  -6  15      662.76      635.88     38.41 o
  -1  -6  15       32.63       22.06     16.11 o
   0  -6  15      326.93      302.56     12.31 o
   1  -6  15      351.77      342.08     19.07 o
   2  -6  15       40.93       43.99      8.29 o
   3  -6  15      507.94      515.59     17.20 o
   4  -6  15       67.77       63.22     19.29 o
   5  -6  15      274.41      236.49     29.60 o
   6  -6  15       11.46       23.22     10.56 o
  -8  -5  15       74.60       83.79     36.72 o
  -7  -5  15      201.55      215.69     27.45 o
  -6  -5  15       36.95       58.78     35.73 o
  -5  -5  15      611.38      647.60     40.61 o
  -4  -5  15       51.42       18.38     17.82 o
  -3  -5  15     1122.96     1162.34     52.22 o
  -2  -5  15      351.86      377.20     29.35 o
  -1  -5  15       85.89      129.06     20.60 o
   0  -5  15      154.06      162.03      7.26 o
   1  -5  15      225.88      270.35     20.27 o
   2  -5  15      889.20      982.93     21.34 o
   3  -5  15      451.99      448.60     16.75 o
   4  -5  15      463.19      417.30     42.16 o
   5  -5  15        1.12        0.00      9.94 o
   6  -5  15       98.16      106.17     40.98 o
  -9  -4  15       71.06       95.61     20.55 o
  -8  -4  15      582.43      640.47     63.34 o
  -7  -4  15       50.52       54.56     20.24 o
  -6  -4  15       59.14       63.41     36.54 o
  -5  -4  15        0.12       19.15     17.69 o
  -4  -4  15      916.71      933.42     48.35 o
  -3  -4  15      178.50      218.52     26.50 o
  -2  -4  15       88.96       55.26     19.13 o
  -1  -4  15      693.80      705.44     35.37 o
   0  -4  15      140.03      157.51     24.16 o
   1  -4  15     1847.11     1939.06     72.94 o
   2  -4  15      180.86      202.67     24.98 o
   3  -4  15      230.84      221.89     15.82 o
   4  -4  15      122.96      125.06     21.96 o
   5  -4  15       51.28       18.83     10.74 o
   6  -4  15      166.94      167.22     25.19 o
  -9  -3  15      155.45      146.01     22.91 o
  -8  -3  15        1.37        2.81      6.34 o
  -7  -3  15      136.31      156.14      6.72 o
  -6  -3  15      394.51      436.07     57.52 o
  -5  -3  15       19.23       15.43     18.15 o
  -4  -3  15      854.06      839.62     46.18 o
  -3  -3  15      933.98      950.47     47.15 o
  -2  -3  15      272.87      255.55     27.58 o
  -1  -3  15       42.95       69.11     23.02 o
   0  -3  15      108.20      139.82      9.53 o
   1  -3  15      197.17      209.94     42.06 o
   2  -3  15      192.40      185.12     17.40 o
   3  -3  15      570.00      573.32     30.75 o
   4  -3  15      246.35      269.40     18.27 o
   5  -3  15      369.87      330.26     57.77 o
 -10  -2  15      232.55      291.91     18.43 o
  -9  -2  15      106.35      127.37     13.11 o
  -8  -2  15       50.04       45.10      6.31 o
  -7  -2  15       23.74       36.42      4.27 o
  -6  -2  15       55.83       57.05      3.61 o
  -5  -2  15      248.45      267.36     10.33 o
  -4  -2  15      123.74      135.32      5.36 o
  -3  -2  15       22.35       25.79      4.44 o
  -2  -2  15       30.14       18.42      5.48 o
  -1  -2  15      287.05      266.31      9.74 o
   0  -2  15      108.89      125.41      8.89 o
   1  -2  15      190.05      179.71     10.52 o
   2  -2  15     2583.99     2489.42     57.76 o
   3  -2  15      493.64      513.68     38.41 o
   4  -2  15      359.32      359.33     50.70 o
   5  -2  15        0.17        7.18     11.71 o
 -10  -1  15      168.76      181.29     27.01 o
  -9  -1  15      120.91      143.88     30.99 o
  -8  -1  15      421.50      411.07     73.53 o
  -7  -1  15       98.01      113.43     37.50 o
  -6  -1  15      502.83      503.59     23.81 o
  -5  -1  15        6.97       19.58      3.67 o
  -4  -1  15        7.11        5.55      5.55 o
  -3  -1  15       30.83       46.57      5.33 o
  -2  -1  15      714.77      814.93     34.88 o
  -1  -1  15       76.61       63.28      8.27 o
   0  -1  15       11.78        5.30      8.60 o
   1  -1  15       32.44       23.43      6.99 o
   2  -1  15       33.65       35.26      9.45 o
   3  -1  15      115.28       96.56     30.51 o
   4  -1  15       59.05       54.36     16.78 o
   5  -1  15        0.03        0.79     16.52 o
 -10   0  15       30.75       31.46      8.74 o
  -9   0  15      283.20      312.80     18.73 o
  -8   0  15       28.88       31.79     16.15 o
  -7   0  15       93.30       79.05      9.58 o
  -6   0  15       61.11       54.14      7.31 o
  -5   0  15       20.99       28.67     10.85 o
  -4   0  15      656.11      636.55     21.36 o
  -3   0  15      393.17      340.63     22.95 o
  -2   0  15      416.09      483.55     13.88 o
  -1   0  15      277.59      397.86     26.54 o
   0   0  15      391.51      426.46     28.08 o
   1   0  15      790.58      852.86     29.63 o
   2   0  15      109.86      130.52     16.31 o
   3   0  15      288.79      268.74     40.51 o
   4   0  15       50.98       43.89     10.90 o
   5   0  15      230.96      159.86     49.19 o
 -10   1  15       45.41       24.21     23.43 o
  -9   1  15      190.99      260.07     47.46 o
  -8   1  15       90.42      104.73     22.38 o
  -7   1  15      460.64      487.08     18.14 o
  -6   1  15        4.38        1.92      9.33 o
  -5   1  15      139.32      164.69     20.15 o
  -4   1  15      120.00      128.30     14.31 o
  -3   1  15       72.92       62.57     18.60 o
  -2   1  15       99.83      105.23     30.41 o
  -1   1  15      434.56      531.52     21.42 o
   0   1  15      536.42      519.07     19.73 o
   1   1  15       55.51       94.12     11.95 o
   2   1  15      468.94      483.08     26.39 o
   3   1  15       93.06      120.35     37.52 o
   4   1  15      116.32       89.60     13.16 o
 -10   2  15      178.09      236.38     24.16 o
  -9   2  15      140.65      175.60     17.71 o
  -8   2  15      727.88      745.87     26.37 o
  -7   2  15       40.68       46.91     12.61 o
  -6   2  15      101.33      113.17      9.64 o
  -5   2  15       18.96       19.91      8.67 o
  -4   2  15       86.37       71.69     10.93 o
  -3   2  15      923.93      931.98     28.41 o
  -2   2  15        3.48        0.00     12.45 o
  -1   2  15     1207.89     1137.06     31.52 o
   0   2  15        8.05       12.14     12.86 o
   1   2  15      411.99      451.54     25.76 o
   2   2  15       44.27       37.67     15.23 o
   3   2  15       22.67       26.96     13.56 o
   4   2  15      132.39      168.79     31.30 o
 -10   3  15       12.43       21.85     25.01 o
  -9   3  15       46.49       34.31     12.10 o
  -8   3  15        1.43        0.00     13.06 o
  -7   3  15        4.07        7.12      7.93 o
  -6   3  15      158.14      150.91     12.31 o
  -5   3  15       12.34       28.96     10.56 o
  -4   3  15      241.48      211.46     13.35 o
  -3   3  15       27.00       23.54     15.08 o
  -2   3  15      236.60      258.65     31.35 o
  -1   3  15       19.35       37.57     13.31 o
   0   3  15      140.22      115.51     18.16 o
   1   3  15       73.65       69.47     17.69 o
   2   3  15        0.27        0.00     12.70 o
   3   3  15      288.32      307.67     24.11 o
 -10   4  15        0.64        0.00     14.51 o
  -9   4  15      150.93      172.33     34.68 o
  -8   4  15      123.80      149.07     18.20 o
  -7   4  15      913.99      857.15     38.17 o
  -6   4  15       82.77       51.29     13.57 o
  -5   4  15      267.00      259.94     26.30 o
  -4   4  15       53.00       42.11     10.49 o
  -3   4  15       10.53       23.90     11.91 o
  -2   4  15      235.07      199.19     15.72 o
  -1   4  15        1.08        0.00     19.20 o
   0   4  15      325.07      344.46     21.50 o
   1   4  15       63.17       41.65     37.57 o
   2   4  15      165.75      164.13     33.52 o
   3   4  15        2.63        0.00     18.85 o
  -9   5  15       62.16       37.52     21.05 o
  -8   5  15      170.58      151.11     15.25 o
  -7   5  15       44.40       29.28     19.14 o
  -6   5  15      149.59      151.30     29.05 o
  -5   5  15        1.27        0.00     10.83 o
  -4   5  15        8.95        0.00     11.44 o
  -3   5  15      530.84      448.18     66.53 o
  -2   5  15        1.59        0.00     12.94 o
  -1   5  15      173.97      184.54     31.62 o
   0   5  15        0.41        0.34     13.26 o
   1   5  15       57.88       48.86     23.29 o
   2   5  15       31.40       40.49     22.17 o
  -9   6  15       79.08       45.00     14.57 o
  -8   6  15      216.58      141.97     28.01 o
  -7   6  15       10.33        3.86     13.28 o
  -6   6  15      194.48      184.35     21.61 o
  -5   6  15        1.05       10.93     20.89 o
  -4   6  15      540.13      554.31     31.25 o
  -3   6  15      125.94      122.22     19.33 o
  -2   6  15       96.12       61.01     17.89 o
  -1   6  15        0.17       28.78     23.40 o
   0   6  15       93.40      117.84     27.15 o
   1   6  15       49.56       83.67     20.83 o
  -8   7  15       57.12       28.26     14.06 o
  -7   7  15      115.64      143.54     21.83 o
  -6   7  15       52.48       70.43     15.32 o
  -5   7  15      756.55      719.04     33.22 o
  -4   7  15       36.51       49.78     38.02 o
  -3   7  15       14.03        0.00     21.88 o
  -2   7  15       49.50        5.15     15.63 o
  -1   7  15        1.11        0.00     14.99 o
   0   7  15      127.82      141.15     55.88 o
  -7   8  15       11.24        4.10     21.72 o
  -6   8  15       32.60        7.16     12.82 o
  -5   8  15      160.53      158.43     24.15 o
  -4   8  15       11.60       14.29     24.26 o
  -3   8  15      107.81       54.00     29.03 o
  -2   8  15        0.33       12.76     24.38 o
  -1   8  15       72.83       37.78     30.68 o
  -5   9  15       80.08       59.46     33.50 o
  -4   9  15      239.51      229.27     57.09 o
  -2 -12  16      145.93      226.60     25.47 o
  -1 -12  16      240.77      240.91     25.94 o
   0 -12  16      186.60      193.31     32.82 o
   1 -12  16      227.32      245.32     54.32 o
  -4 -11  16      377.84      423.41     71.94 o
  -3 -11  16        0.33        2.05     19.55 o
  -2 -11  16      485.89      358.27     38.79 o
  -1 -11  16      174.13      184.43     49.91 o
   0 -11  16      350.87      441.10     61.11 o
   1 -11  16        9.37        0.00     17.89 o
   2 -11  16        2.48        0.00     15.02 o
   3 -11  16        1.17        0.00     14.89 o
  -5 -10  16       96.26       57.25     25.79 o
  -4 -10  16       46.13       48.39     41.19 o
  -3 -10  16      597.35      535.15     70.48 o
  -2 -10  16       91.04       34.66     37.84 o
  -1 -10  16      118.95      105.42     42.04 o
   0 -10  16       57.09       61.00     21.88 o
   1 -10  16        2.40       12.86     16.93 o
   2 -10  16      314.42      351.08     48.00 o
   3 -10  16      279.04      301.72     24.10 o
  -6  -9  16      238.60      207.16     32.21 o
  -5  -9  16        2.93        0.00     21.19 o
  -4  -9  16      126.24       96.42     25.75 o
  -3  -9  16       19.13       16.93     34.52 o
  -2  -9  16      130.01      140.92     44.80 o
  -1  -9  16      465.54      426.71     35.07 o
   0  -9  16        8.87       14.24     17.44 o
   1  -9  16      748.87      677.10     40.51 o
   2  -9  16        1.38        4.65      6.87 o
   3  -9  16       91.20      100.33     12.69 o
   4  -9  16       49.44       76.23     11.15 o
  -7  -8  16      191.71      190.57     49.85 o
  -6  -8  16       75.20       91.30     24.96 o
  -5  -8  16      105.15      114.97     26.95 o
  -4  -8  16      313.00      342.16     35.07 o
  -3  -8  16      332.17      322.54     33.15 o
  -2  -8  16      929.42      881.48     48.35 o
  -1  -8  16      262.03      274.46     29.21 o
   0  -8  16     2045.67     1957.20     77.26 o
   1  -8  16       31.08       23.68      5.37 o
   2  -8  16        4.09        9.81      6.44 o
   3  -8  16      104.01      118.82     12.07 o
   4  -8  16        0.59        0.00      7.70 o
  -8  -7  16        0.86        0.00     20.05 o
  -7  -7  16      345.23      357.74     34.64 o
  -6  -7  16       46.50       63.96     40.52 o
  -5  -7  16      540.39      655.31     45.18 o
  -4  -7  16       99.63      123.18     26.62 o
  -3  -7  16      180.82      146.30     26.84 o
  -2  -7  16      143.24      171.28     26.76 o
  -1  -7  16      405.37      397.68     32.08 o
   0  -7  16      509.62      472.54     33.17 o
   1  -7  16      229.23      205.06      9.90 o
   2  -7  16     1230.40     1197.67     27.20 o
   3  -7  16       48.92       65.79     11.71 o
   4  -7  16      277.70      292.90     20.02 o
   5  -7  16       41.33       75.89     17.38 o
  -8  -6  16      369.05      397.86     35.33 o
  -7  -6  16        0.22        0.00     18.39 o
  -6  -6  16      199.66      175.10     47.99 o
  -5  -6  16       17.29       45.14     21.82 o
  -4  -6  16      133.10      148.37     26.07 o
  -3  -6  16      139.58      149.21     25.94 o
  -2  -6  16       15.20       25.21     18.35 o
  -1  -6  16     1166.02     1056.64     50.85 o
   0  -6  16      549.02      456.14     42.46 o
   1  -6  16     1390.58     1314.38     28.34 o
   2  -6  16       65.89       87.87     17.23 o
   3  -6  16      299.75      331.47     14.27 o
   4  -6  16       25.45       25.17      9.26 o
   5  -6  16        6.23       18.91     11.58 o
  -8  -5  16        3.77        4.99     29.30 o
  -7  -5  16      249.83      309.47     32.90 o
  -6  -5  16      147.86      160.43     46.66 o
  -5  -5  16       10.67       28.72     20.32 o
  -4  -5  16      665.42      727.50     44.84 o
  -3  -5  16      111.37      147.63     25.79 o
  -2  -5  16       13.32        0.00     15.56 o
  -1  -5  16      130.63       92.14     20.59 o
   0  -5  16      595.23      553.92     16.10 o
   1  -5  16       61.49       79.93     13.16 o
   2  -5  16       20.87       16.29      6.66 o
   3  -5  16      249.47      233.74     13.82 o
   4  -5  16      158.07      118.73     15.15 o
   5  -5  16      210.21      205.97     15.08 o
  -8  -4  16      103.49      115.94     41.77 o
  -7  -4  16      543.59      588.11     41.88 o
  -6  -4  16        4.29        0.00     30.72 o
  -5  -4  16      739.34      762.70     46.54 o
  -4  -4  16      316.76      271.12     32.28 o
  -3  -4  16      449.61      510.71     37.95 o
  -2  -4  16      159.60      147.17     24.40 o
  -1  -4  16      142.88      110.02     10.53 o
   0  -4  16      277.29      301.71     16.34 o
   1  -4  16       17.82       20.13      8.44 o
   2  -4  16      549.28      529.83     33.43 o
   3  -4  16      214.40      179.23     24.53 o
   4  -4  16       83.21       82.14     24.05 o
   5  -4  16        0.04        0.00     25.30 o
  -9  -3  16       11.48        5.57     16.67 o
  -8  -3  16      234.91      225.39     50.91 o
  -7  -3  16       23.88       19.04     19.92 o
  -6  -3  16      176.32      156.35     49.86 o
  -5  -3  16        1.15        0.00     18.48 o
  -4  -3  16      187.46      180.46     27.83 o
  -3  -3  16      914.70      947.40     50.23 o
  -2  -3  16       36.28       36.07      8.42 o
  -1  -3  16      445.21      456.70     57.63 o
   0  -3  16       92.34       96.25     31.84 o
   1  -3  16      728.95      809.78     34.66 o
   2  -3  16       96.88       99.35     13.91 o
   3  -3  16      177.57      230.83     23.42 o
   4  -3  16       72.19       88.06     30.03 o
   5  -3  16        9.89       28.87     17.64 o
  -9  -2  16      282.87      348.40     33.15 o
  -8  -2  16       16.37       16.09      5.06 o
  -7  -2  16       20.51       24.02      5.57 o
  -6  -2  16      281.08      284.38     11.40 o
  -5  -2  16        7.25       18.89      5.52 o
  -4  -2  16      721.51      640.85     50.40 o
  -3  -2  16        8.60       13.32      4.49 o
  -2  -2  16     1636.33     1548.11     57.79 o
  -1  -2  16      138.36      133.63      7.69 o
   0  -2  16        8.12        5.48      5.24 o
   1  -2  16       34.07       27.08      7.35 o
   2  -2  16       85.39      105.84     11.87 o
   3  -2  16      522.12      473.80     34.18 o
   4  -2  16       34.28       22.57     22.13 o
   5  -2  16      259.45      234.45     18.63 o
  -9  -1  16      137.19      149.50     12.59 o
  -8  -1  16        4.63        0.00      5.37 o
  -7  -1  16       18.49       13.55      9.92 o
  -6  -1  16        4.00        4.92      5.60 o
  -5  -1  16     1114.46     1096.77     54.43 o
  -4  -1  16       10.50       14.74      4.66 o
  -3  -1  16      138.01      205.39     14.31 o
  -2  -1  16        7.49        8.23      5.60 o
  -1  -1  16      307.09      350.13     22.14 o
   0  -1  16      143.81      158.21     17.63 o
   1  -1  16      144.21      146.05     17.15 o
   2  -1  16     1075.06     1086.63     34.96 o
   3  -1  16      197.44      228.53     55.40 o
   4  -1  16      346.51      301.75     52.49 o
 -10   0  16      297.20      333.88     29.41 o
  -9   0  16      188.58      181.10     34.68 o
  -8   0  16      456.16      455.49     20.89 o
  -7   0  16       38.66       52.76     24.21 o
  -6   0  16        7.08        2.70      8.52 o
  -5   0  16      179.95      181.13     13.15 o
  -4   0  16        8.42        8.22      8.77 o
  -3   0  16       71.15       82.59     32.07 o
  -2   0  16      750.54      699.01     18.01 o
  -1   0  16       16.26       58.16     15.59 o
   0   0  16        2.18       20.79      9.53 o
   1   0  16      121.98      124.77     12.64 o
   2   0  16       42.57       31.68      9.01 o
   3   0  16        3.89        7.65      9.50 o
   4   0  16      129.50       66.61     26.75 o
 -10   1  16       19.02       43.38     26.16 o
  -9   1  16      104.74      124.14     33.47 o
  -8   1  16        0.35        7.62      8.67 o
  -7   1  16      186.40      193.19     14.47 o
  -6   1  16       78.09       61.67      7.72 o
  -5   1  16       13.61        6.56      7.76 o
  -4   1  16      184.19      197.26     16.39 o
  -3   1  16      587.16      551.87     23.70 o
  -2   1  16      199.90      178.69     25.48 o
  -1   1  16      238.76      281.82     14.57 o
   0   1  16        5.15       12.19     10.60 o
   1   1  16      372.83      415.38     31.69 o
   2   1  16      142.32      199.91     34.15 o
   3   1  16      121.28      140.81     16.24 o
   4   1  16        2.58        0.00     10.63 o
 -10   2  16        7.58        5.60     14.27 o
  -9   2  16      168.95      161.54     18.03 o
  -8   2  16      138.62      158.27     19.33 o
  -7   2  16      463.14      455.24     51.90 o
  -6   2  16       60.08       45.67      9.57 o
  -5   2  16       90.58       72.50     21.30 o
  -4   2  16       45.81       21.88      7.75 o
  -3   2  16       64.88       59.67     11.45 o
  -2   2  16        9.75        3.04     14.37 o
  -1   2  16        3.38        3.57     22.92 o
   0   2  16      414.63      406.59     37.28 o
   1   2  16       64.78       68.35     16.64 o
   2   2  16      350.37      411.52     34.61 o
   3   2  16       38.65       63.92     19.51 o
  -9   3  16       98.47      107.88     15.07 o
  -8   3  16      136.42      152.24     54.54 o
  -7   3  16      176.24      179.95     14.56 o
  -6   3  16      434.43      428.48     18.02 o
  -5   3  16      149.28      110.06     14.35 o
  -4   3  16        0.00       10.98     10.05 o
  -3   3  16        3.57       14.68     14.69 o
  -2   3  16       48.86      103.72     14.84 o
  -1   3  16      558.75      545.91     42.85 o
   0   3  16       23.22       13.88     15.95 o
   1   3  16      312.03      312.54     21.69 o
   2   3  16      129.13      132.60     21.92 o
   3   3  16       27.25       26.14     15.28 o
  -9   4  16        3.72        0.00      9.60 o
  -8   4  16        2.13       27.60     15.37 o
  -7   4  16       29.68       25.17     10.09 o
  -6   4  16      408.86      507.03     60.07 o
  -5   4  16      210.32      209.33     24.86 o
  -4   4  16       26.30       15.86     16.45 o
  -3   4  16        0.83       12.03     11.64 o
  -2   4  16      322.46      292.72     57.79 o
  -1   4  16        0.48        0.00     16.72 o
   0   4  16       89.50       88.14     33.86 o
   1   4  16      275.99      325.17     48.77 o
   2   4  16       39.77       30.90     26.36 o
  -9   5  16      112.28      115.37     36.12 o
  -8   5  16        4.01        4.16     17.47 o
  -7   5  16      226.90      227.69     21.33 o
  -6   5  16      572.79      520.12     29.03 o
  -5   5  16       34.17       39.61     19.83 o
  -4   5  16       65.53       40.32     19.43 o
  -3   5  16       32.39       31.49     14.53 o
  -2   5  16       23.72       10.77     11.24 o
  -1   5  16        3.76        0.00     14.39 o
   0   5  16      159.36      201.86     60.93 o
   1   5  16       86.47      131.34     25.22 o
  -8   6  16      108.41       72.96     25.17 o
  -7   6  16       63.15       62.53     17.33 o
  -6   6  16       66.02       66.10     24.23 o
  -5   6  16      105.65       76.43     17.95 o
  -4   6  16       13.62       27.31     12.30 o
  -3   6  16      248.77      229.93     23.79 o
  -2   6  16        1.08       39.04     22.98 o
  -1   6  16      141.81      148.40     19.27 o
   0   6  16       13.72       24.03     15.02 o
  -7   7  16        0.67        0.00     15.72 o
  -6   7  16      186.28      143.05     22.71 o
  -5   7  16       53.82       48.76     18.22 o
  -4   7  16      208.22      221.56     20.81 o
  -3   7  16       19.39       29.20     23.58 o
  -2   7  16       36.02       53.81     19.34 o
  -1   7  16       31.81       28.45     19.42 o
  -5   8  16      110.50      156.42     60.48 o
  -4   8  16       29.13       28.22     15.17 o
  -3 -11  17       52.20       77.39     29.02 o
  -2 -11  17        6.68       24.14     23.64 o
  -1 -11  17      756.09      853.42     53.89 o
   0 -11  17        1.12       27.91     37.98 o
   1 -11  17      144.43      108.84     42.01 o
  -4 -10  17      134.18      109.87     52.28 o
  -3 -10  17       13.68       16.29     22.75 o
  -2 -10  17      744.97      672.49     48.69 o
  -1 -10  17      113.42      144.62     46.98 o
   0 -10  17      615.05      698.79     72.45 o
   1 -10  17        4.13       28.76     18.78 o
   2 -10  17       14.27       18.60     16.87 o
  -5  -9  17      307.36      332.47     38.62 o
  -4  -9  17       18.21        8.04     37.25 o
  -3  -9  17      313.18      283.01     58.05 o
  -2  -9  17       23.90       20.79     36.17 o
  -1  -9  17       96.00       87.31     40.82 o
   0  -9  17      188.08      162.90     26.37 o
   1  -9  17       45.01       37.67     18.45 o
   2  -9  17      441.67      431.56     50.63 o
   3  -9  17       55.75       30.08     15.43 o
  -6  -8  17      202.22      190.20     32.59 o
  -5  -8  17      120.02      138.02     29.96 o
  -4  -8  17       99.39      103.83     46.80 o
  -3  -8  17       91.33       87.85     43.08 o
  -2  -8  17       79.63       87.57     41.69 o
  -1  -8  17      452.08      358.00     55.17 o
   0  -8  17      102.54       63.32     20.62 o
   1  -8  17      250.22      267.56     26.74 o
   2  -8  17       34.82       20.60      6.18 o
   3  -8  17      370.83      364.93     16.01 o
  -7  -7  17       97.56       75.03     43.65 o
  -6  -7  17      131.25      121.58     28.29 o
  -5  -7  17       52.83      149.52     29.81 o
  -4  -7  17      425.09      441.65     40.16 o
  -3  -7  17       12.21       32.28     21.29 o
  -2  -7  17      805.94      760.48     46.91 o
  -1  -7  17      273.03      233.70     29.46 o
   0  -7  17      217.64      200.80     25.65 o
   1  -7  17        8.31        0.00      5.27 o
   2  -7  17      128.93      121.43      8.52 o
   3  -7  17      205.03      206.22     40.56 o
   4  -7  17        0.36        0.00      6.67 o
  -7  -6  17      216.13      296.20     57.52 o
  -6  -6  17       10.70        0.00     19.10 o
  -5  -6  17      652.75      598.62     45.30 o
  -4  -6  17       19.27       39.87     22.18 o
  -3  -6  17      378.48      466.61     38.58 o
  -2  -6  17      168.41      146.48     25.75 o
  -1  -6  17       43.88       25.32     18.88 o
   0  -6  17      591.65      344.90      9.51 o
   1  -6  17      102.32      116.56      9.67 o
   2  -6  17     1229.66     1154.45     28.45 o
   3  -6  17       67.60       69.16     12.91 o
   4  -6  17      205.67      209.99     16.04 o
  -8  -5  17      378.20      332.81     36.14 o
  -7  -5  17       20.99        0.15     16.96 o
  -6  -5  17       70.24       62.11     41.82 o
  -5  -5  17       15.67       48.65     22.82 o
  -4  -5  17      247.00      305.04     34.01 o
  -3  -5  17      118.98      150.52     27.61 o
  -2  -5  17        0.87        0.55     15.40 o
  -1  -5  17      974.26      845.38     46.04 o
   0  -5  17      117.18      104.26     12.92 o
   1  -5  17     1432.60     1355.41     34.23 o
   2  -5  17       56.72       47.73      8.09 o
   3  -5  17      132.98      113.85     11.67 o
   4  -5  17      278.72      261.53     32.11 o
  -8  -4  17       35.85       11.06     19.65 o
  -7  -4  17      175.07      204.59     31.65 o
  -6  -4  17      178.10      233.76     54.90 o
  -5  -4  17       13.69       38.37     22.25 o
  -4  -4  17      784.08      740.71     47.95 o
  -3  -4  17       57.39       73.10     23.11 o
  -2  -4  17      454.90      534.80     38.48 o
  -1  -4  17       29.09       10.31      6.72 o
   0  -4  17      133.37      146.03     17.24 o
   1  -4  17      417.57      431.98     19.33 o
   2  -4  17        0.19       12.71     10.61 o
   3  -4  17      434.49      424.40     28.26 o
   4  -4  17      135.02      106.66     22.46 o
  -8  -3  17        1.79        0.00     31.76 o
  -7  -3  17      254.37      335.92     36.07 o
  -5  -3  17     1203.92     1315.39     66.24 o
  -4  -3  17        1.63        7.61     18.70 o
  -3  -3  17      144.03      172.45     27.22 o
  -2  -3  17        4.61        7.14      5.35 o
  -1  -3  17       20.44       31.69      9.63 o
   0  -3  17      382.09      394.64     25.74 o
   1  -3  17       21.47       39.91     16.19 o
   2  -3  17      867.47      880.28     27.56 o
   3  -3  17      107.64      102.85     11.85 o
   4  -3  17       53.95       59.69     22.66 o
  -7  -2  17        5.23        0.00     20.81 o
  -6  -2  17     1066.48      765.81     30.03 o
  -5  -2  17      138.31      123.43     47.68 o
  -4  -2  17        2.45        7.04      6.92 o
  -3  -2  17      645.37      556.64     53.15 o
  -2  -2  17       60.44       61.29      5.69 o
  -1  -2  17     1206.84     1204.25     28.57 o
   0  -2  17       74.19       61.88      8.23 o
   1  -2  17      409.69      390.84     65.54 o
   2  -2  17       60.59       40.12     13.31 o
   3  -2  17        4.76       21.78     11.08 o
   4  -2  17       23.29       21.10     12.47 o
  -7  -1  17        1.23        8.51     11.57 o
  -6  -1  17      427.55      375.62     20.24 o
  -5  -1  17       61.48       66.82     11.61 o
  -4  -1  17      801.43      836.03     23.13 o
  -3  -1  17        0.48        0.00      7.42 o
  -2  -1  17      723.78      806.32     29.19 o
  -1  -1  17       21.11       28.35      7.61 o
   0  -1  17      242.34      224.26     18.47 o
   1  -1  17      157.59      185.39     13.61 o
   2  -1  17       21.97        6.31      7.66 o
   3  -1  17      149.99      158.77     14.39 o
  -9   0  17       48.57      102.14     27.76 o
  -8   0  17       34.13       40.18     16.29 o
  -7   0  17       40.71       24.02     18.91 o
  -6   0  17       30.55       22.71     10.40 o
  -5   0  17      364.54      321.35     16.61 o
  -4   0  17       13.53       31.06      9.75 o
  -3   0  17      328.12      295.31     11.26 o
  -2   0  17       65.10       55.19     14.89 o
  -1   0  17        8.19       14.81     12.65 o
   0   0  17      927.72     1040.29     42.66 o
   1   0  17      388.15      397.29     22.37 o
   2   0  17       70.30       52.17     17.26 o
   3   0  17        9.26       20.29     10.06 o
  -9   1  17       20.38       15.67     10.67 o
  -8   1  17       78.63       70.74     28.28 o
  -7   1  17        3.29        0.00      7.41 o
  -6   1  17        1.00        7.45      7.37 o
  -5   1  17       54.51       22.59      6.79 o
  -4   1  17        5.16       20.09     11.32 o
  -3   1  17      990.12      956.05     38.55 o
  -2   1  17      273.45      234.75     15.44 o
  -1   1  17       89.71       67.23     17.77 o
   0   1  17      452.49      482.71     35.26 o
   1   1  17       93.53       74.06     16.57 o
   2   1  17       75.60       56.21     16.73 o
   3   1  17       73.08       62.88     12.88 o
  -9   2  17      143.91      126.13     16.97 o
  -8   2  17        8.13       10.28     12.78 o
  -7   2  17       43.97       36.11     14.21 o
  -6   2  17      159.53      147.28     25.09 o
  -5   2  17       27.73       31.29      9.34 o
  -4   2  17      219.06      229.84     12.76 o
  -3   2  17       39.64       30.98     10.49 o
  -2   2  17       15.97       19.82     10.80 o
  -1   2  17        6.96        4.17     10.07 o
   0   2  17      257.47      189.16     16.72 o
   1   2  17      102.00       83.89     14.70 o
   2   2  17       40.54       43.60     13.82 o
  -9   3  17      143.14      100.53     29.92 o
  -8   3  17       33.48       26.47     15.76 o
  -7   3  17      380.62      373.09     26.79 o
  -6   3  17        0.56        3.46      7.54 o
  -5   3  17      103.17       78.47     12.94 o
  -4   3  17        0.05        0.00     13.46 o
  -3   3  17       22.68       11.55     10.68 o
  -2   3  17       27.36       21.57     12.55 o
  -1   3  17       76.85       79.85     22.56 o
   0   3  17      251.91      287.08     33.28 o
   1   3  17      327.62      366.72     64.61 o
   2   3  17       86.92       55.35     19.78 o
  -8   4  17      234.37      227.30     28.90 o
  -7   4  17        9.42       22.46     20.76 o
  -6   4  17        0.54       21.39     12.30 o
  -5   4  17       52.29       26.78     17.04 o
  -4   4  17       17.38       10.50     11.36 o
  -3   4  17       74.35       39.19     13.85 o
  -2   4  17        3.90        0.72      9.41 o
  -1   4  17      171.73      231.82     18.84 o
   0   4  17       11.13       15.70     12.61 o
   1   4  17        6.98        0.00     12.70 o
  -8   5  17       47.98       71.60     32.17 o
  -7   5  17       18.02       25.39     14.09 o
  -6   5  17      102.81       95.44     31.12 o
  -5   5  17       84.54       54.32     15.59 o
  -4   5  17      246.87      191.03     40.73 o
  -3   5  17        1.97        0.00     16.38 o
  -2   5  17       48.68       97.83     35.05 o
  -1   5  17        3.48        0.00     10.65 o
   0   5  17        0.11       21.09     13.94 o
  -7   6  17       95.42       66.32     15.51 o
  -6   6  17        1.89       17.21     15.44 o
  -5   6  17       29.77       29.36     16.69 o
  -4   6  17       11.81       23.36     15.18 o
  -3   6  17        0.80        0.73     18.70 o
  -2   6  17        0.99       17.24     22.79 o
  -4   7  17       69.98       49.78     18.80 o
  -3 -10  18      133.41      137.00     32.83 o
  -2 -10  18      239.64      271.75     36.97 o
  -1 -10  18      246.89      258.92     33.73 o
   0 -10  18       20.88       37.62     38.19 o
  -4  -9  18      352.10      407.04     73.21 o
  -3  -9  18      128.00      167.34     32.87 o
  -2  -9  18      288.05      224.50     32.70 o
  -1  -9  18       65.78       96.95     43.38 o
   0  -9  18      566.16      599.58     65.35 o
   1  -9  18       16.19       13.07     17.46 o
   2  -9  18       43.07       41.24     31.31 o
  -5  -8  18     1099.39     1267.35    113.12 o
  -3  -8  18      186.12      144.29     51.23 o
  -2  -8  18       27.60       22.13     36.22 o
  -1  -8  18      163.38      168.09     47.55 o
   0  -8  18      192.81      196.66     27.20 o
   1  -8  18      163.17      162.60     24.87 o
   2  -8  18      422.59      400.14     50.00 o
  -6  -7  18      349.79      310.01     40.22 o
  -5  -7  18        4.05       26.40     23.33 o
  -4  -7  18       37.24       48.81     25.00 o
  -3  -7  18      339.04      363.87     62.99 o
  -2  -7  18        0.18        1.05     30.31 o
  -1  -7  18      511.25      482.83     38.53 o
   0  -7  18      261.65      218.83     27.31 o
   1  -7  18      530.44      536.62     36.15 o
   2  -7  18      197.86      202.75     23.82 o
   3  -7  18      100.55       94.52      8.36 o
  -7  -6  18       82.38       42.28     43.50 o
  -6  -6  18      171.37      169.84     32.69 o
  -5  -6  18       43.92       62.01     25.67 o
  -4  -6  18      807.12      903.56     55.37 o
  -3  -6  18       81.28       91.55     26.47 o
  -2  -6  18      920.13      899.48     52.76 o
  -1  -6  18       12.94        2.85     16.40 o
   0  -6  18        3.75        0.00     18.53 o
   1  -6  18       14.62        7.40      5.03 o
   2  -6  18        0.06        2.95      7.27 o
   3  -6  18      210.27      175.50     15.26 o
  -7  -5  18      197.85      271.02     60.39 o
  -6  -5  18       83.90       80.15     26.93 o
  -5  -5  18      723.55      827.15     53.52 o
  -4  -5  18        4.50        0.00     21.51 o
  -3  -5  18      578.42      554.76     43.70 o
  -2  -5  18      117.65      187.99     28.52 o
  -1  -5  18        0.08       10.44     17.23 o
   0  -5  18      204.22      150.74     21.00 o
   1  -5  18       23.13        3.73      7.71 o
   2  -5  18      743.98      653.22     25.55 o
   3  -5  18        0.36        0.00      8.49 o
  -7  -4  18        1.09        0.09     18.13 o
  -5  -4  18      113.87      162.49     30.97 o
  -4  -4  18      223.60      216.39     33.04 o
  -3  -4  18      634.48      714.42     48.74 o
  -2  -4  18      193.65      179.18     28.43 o
  -1  -4  18      434.74      263.57     16.45 o
   0  -4  18        0.81       14.16      9.22 o
   1  -4  18      853.85      868.01     38.91 o
   2  -4  18        9.98        6.42     26.25 o
   3  -4  18       49.36       21.66     11.65 o
  -8  -3  18       64.59      160.72     30.41 o
  -7  -3  18       14.29        0.00     23.38 o
  -5  -3  18        6.48       36.78     23.65 o
  -4  -3  18      458.86      477.81     42.98 o
  -3  -3  18       37.48       41.13     22.82 o
  -2  -3  18      956.86      774.82     96.05 o
  -1  -3  18       95.90       82.88     12.40 o
   0  -3  18       59.32       91.78     12.76 o
   1  -3  18       79.30       76.07     11.35 o
   2  -3  18       41.30       26.93     12.61 o
   3  -3  18      418.47      408.99     19.45 o
  -7  -2  18      241.22      290.81     38.20 o
  -4  -2  18       27.28       12.79      7.67 o
  -3  -2  18      440.11      346.18     13.91 o
  -2  -2  18      165.75      155.88     15.35 o
  -1  -2  18      110.69      134.07     18.09 o
   0  -2  18      210.39      145.64     68.76 o
   1  -2  18       11.78        0.00     31.95 o
   2  -2  18      504.49      467.91     25.75 o
   3  -2  18       23.95       20.56     21.15 o
  -7  -1  18       68.90      104.37     30.20 o
  -6  -1  18      162.42      224.00     35.23 o
  -5  -1  18      131.59      138.51      9.85 o
  -4  -1  18      184.60      189.43      9.02 o
  -3  -1  18      393.36      347.66     19.54 o
  -2  -1  18      104.98      111.59     11.14 o
  -1  -1  18      686.94      719.83     23.01 o
   0  -1  18       17.59       53.41     17.98 o
   1  -1  18      191.15      174.18     13.65 o
   2  -1  18       13.21       12.48     13.56 o
  -7   0  18        2.81        3.92     12.33 o
  -6   0  18      337.23      305.20     37.46 o
  -5   0  18        1.69        0.00     10.69 o
  -4   0  18      862.21      793.96     26.92 o
  -3   0  18      147.31      129.15      8.92 o
  -2   0  18      629.97      677.41     26.25 o
  -1   0  18       27.14       15.41      9.63 o
   0   0  18      428.33      419.07     36.71 o
   1   0  18      150.74      193.77     25.23 o
   2   0  18       15.06       30.23     11.17 o
  -8   1  18        5.28       10.37     13.23 o
  -7   1  18      487.66      403.52     30.46 o
  -6   1  18       30.71       17.80     12.29 o
  -5   1  18       53.56       70.57      8.02 o
  -4   1  18       19.31       14.30     11.32 o
  -3   1  18       37.54       16.57     11.06 o
  -2   1  18      305.99      270.70     17.13 o
  -1   1  18        3.17       25.25      9.20 o
   0   1  18     1137.12     1224.67     43.22 o
   1   1  18       43.79       26.97     13.51 o
   2   1  18       91.86       98.23     15.91 o
  -8   2  18       31.08       16.67     13.84 o
  -7   2  18       27.50       26.28     16.12 o
  -6   2  18       51.80       43.74      8.52 o
  -5   2  18       22.53       14.73      8.95 o
  -4   2  18        8.08       16.77      7.72 o
  -3   2  18      145.63      152.71     12.87 o
  -2   2  18        0.27        5.41     14.02 o
  -1   2  18      755.95      628.90     30.28 o
   0   2  18      160.06      191.96     41.30 o
   1   2  18      172.33      211.11     71.41 o
  -8   3  18        2.15        2.05     13.35 o
  -7   3  18        3.88        3.86     13.54 o
  -6   3  18      223.24      208.45     32.41 o
  -5   3  18       70.30       35.99     11.61 o
  -4   3  18       96.35       77.78     18.33 o
  -3   3  18        2.89        5.35      8.69 o
  -2   3  18       96.50      114.50     16.48 o
  -1   3  18      117.02      157.92     31.02 o
   0   3  18      217.75      249.25     20.07 o
  -7   4  18      101.83       51.76     17.06 o
  -6   4  18       59.12       37.42     13.35 o
  -5   4  18      296.67      256.56     16.84 o
  -4   4  18        2.16        6.32     14.90 o
  -3   4  18      124.50      149.87     57.59 o
  -2   4  18       44.60       27.60     21.39 o
  -1   4  18      139.75      178.19     26.16 o
  -6   5  18        0.14        0.00      9.13 o
  -5   5  18      132.02      152.69     39.89 o
  -4   5  18        0.49       18.18     11.56 o
  -3   5  18      131.13       95.75     18.93 o
  -2   5  18       20.75       21.40     22.20 o
  -3  -9  19      326.59      366.17     42.17 o
  -2  -9  19        4.85        0.00     20.65 o
  -1  -9  19      132.65      172.92     29.64 o
  -4  -8  19      527.72      560.54     84.11 o
  -3  -8  19        1.25        0.00     38.99 o
  -2  -8  19      381.09      373.77     68.29 o
  -1  -8  19       44.14       30.25     36.77 o
   0  -8  19       47.64       38.02     20.37 o
   1  -8  19        0.73        0.00     18.30 o
  -5  -7  19     1004.49     1168.90     73.06 o
  -4  -7  19        0.17        0.00     39.54 o
  -3  -7  19      333.65      390.46     66.68 o
  -2  -7  19      101.23      130.37     48.70 o
  -1  -7  19        2.24        0.00     20.22 o
   0  -7  19      227.31      162.86     26.87 o
   1  -7  19       36.53        0.00     15.80 o
  -6  -6  19      289.87      286.29     40.45 o
  -5  -6  19        6.30       31.89     26.15 o
  -4  -6  19      100.54      230.88     34.06 o
  -3  -6  19      306.24      360.90     39.16 o
  -2  -6  19       72.92       39.63     22.64 o
  -1  -6  19      243.57      300.03     32.20 o
   0  -6  19       78.04       29.83     19.57 o
   1  -6  19      581.31      636.68     63.87 o
   2  -6  19       23.49       26.65     16.52 o
  -6  -5  19       96.68      119.68     32.24 o
  -5  -5  19       17.92        5.29     21.28 o
  -4  -5  19      922.05      990.36     60.18 o
  -3  -5  19      106.57      140.57     29.33 o
  -2  -5  19      594.34      601.31     43.88 o
  -1  -5  19        3.36        0.00     19.19 o
   0  -5  19       31.05       78.99     21.71 o
   1  -5  19      137.86      149.86     40.14 o
   2  -5  19        4.85        0.00      6.01 o
  -7  -4  19      216.42      361.61     42.82 o
  -5  -4  19      663.28      725.65     54.22 o
  -4  -4  19        0.04        0.00     23.83 o
  -3  -4  19      311.02      272.80     36.82 o
  -2  -4  19       47.36       48.60     23.10 o
  -1  -4  19       13.35       21.72     19.48 o
   0  -4  19      379.89      338.83     18.50 o
   1  -4  19       21.02       30.69     16.72 o
   2  -4  19       68.96       38.40     21.94 o
  -7  -3  19        1.31        0.00     24.50 o
  -4  -3  19        0.73       12.72     22.22 o
  -3  -3  19     1270.33     1358.50     70.76 o
  -2  -3  19      117.75       91.67     26.60 o
  -1  -3  19      921.10      875.63     99.23 o
   0  -3  19      102.58       76.32     21.36 o
   1  -3  19      105.74      110.39     17.09 o
   2  -3  19      161.63      159.54     32.36 o
  -7  -2  19        0.12        0.00     28.11 o
  -3  -2  19        2.04        0.00      4.22 o
  -2  -2  19      481.04      326.71     11.67 o
  -1  -2  19        0.57        3.51      5.82 o
   0  -2  19       59.41      121.69     52.06 o
   1  -2  19      244.94      257.33     34.37 o
  -7  -1  19      416.87      465.01     50.98 o
  -6  -1  19        9.52        0.00     23.78 o
  -4  -1  19       10.25       17.19     11.37 o
  -3  -1  19       80.62       67.45     37.91 o
  -2  -1  19      151.81      137.39     10.24 o
  -1  -1  19        6.14        0.00     15.41 o
   0  -1  19      702.14      758.11     40.00 o
   1  -1  19      100.77       96.27     11.66 o
  -6   0  19      105.71       66.76     27.98 o
  -5   0  19      127.63      108.18     10.13 o
  -4   0  19        0.22        4.94     15.58 o
  -3   0  19      536.13      441.86     36.46 o
  -2   0  19       78.75       51.09     13.48 o
  -1   0  19      513.63      516.22     21.65 o
   0   0  19        3.43       21.41     13.11 o
   1   0  19       31.85       21.03     16.51 o
  -7   1  19        0.76        0.00      8.88 o
  -6   1  19      144.73      131.82     26.77 o
  -5   1  19        0.35        8.99      8.96 o
  -4   1  19      393.39      354.97     40.88 o
  -3   1  19        2.93        0.00     11.99 o
  -2   1  19      288.69      273.61     22.87 o
  -1   1  19        4.30       17.71      9.44 o
   0   1  19      130.11      110.84     30.78 o
  -7   2  19      261.87      160.25     24.92 o
  -6   2  19       52.21       21.03      8.14 o
  -5   2  19      162.06      107.83     26.63 o
  -4   2  19       16.88       15.19     11.47 o
  -3   2  19       20.01       13.79      8.63 o
  -2   2  19      530.62      518.50     25.90 o
  -1   2  19       37.09       29.24     11.38 o
  -6   3  19        9.11        0.00      7.30 o
  -5   3  19       75.48       45.55     14.07 o
  -4   3  19        0.82        0.00     13.27 o
  -3   3  19       82.64       57.17     14.79 o
  -2   3  19        2.21       13.15     17.96 o
  -5   4  19      118.63      101.41     27.85 o
  -4   4  19      149.12      122.16     22.19 o
  -3   4  19        0.19       61.01     35.14 o
  -3  -7  20        7.55       52.87     48.80 o
  -2  -7  20      726.40      800.94     90.00 o
  -1  -7  20       17.27       27.24     22.07 o
  -4  -6  20        8.97       17.10     24.86 o
  -3  -6  20      538.02      673.93     53.25 o
  -2  -6  20      228.04      224.20     33.76 o
  -1  -6  20        2.57        6.61     18.96 o
   0  -6  20      192.78      243.95     29.97 o
  -5  -5  20      104.70       70.01     30.76 o
  -4  -5  20       86.88       64.21     29.57 o
  -3  -5  20      394.92      430.88     44.23 o
  -2  -5  20        3.24        0.00     20.65 o
  -1  -5  20      292.13      309.37     34.24 o
   0  -5  20        1.33        0.00     31.74 o
  -5  -4  20        8.97        0.00     27.11 o
  -4  -4  20      635.91      650.71     55.06 o
  -3  -4  20       19.41       22.20     23.45 o
  -2  -4  20      280.33      273.11     36.26 o
  -1  -4  20        0.01       22.92     20.71 o
   0  -4  20      128.87      115.75     44.91 o
   0  -3  20      306.75      314.18     34.38 o
  -6  -2  20       85.63       56.64     31.41 o
  -1  -2  20      900.47      727.70     34.14 o
   0  -2  20       22.44        4.77      9.70 o
  -6  -1  20      131.28       64.47     32.67 o
  -5  -1  20       23.42       29.43     28.61 o
  -2  -1  20      445.39      496.09     27.95 o
  -1  -1  20       47.58       11.61     10.87 o
   0  -1  20       30.00        4.27      7.37 o
  -5   0  20      209.89      242.18     43.16 o
  -4   0  20       41.96       40.43     12.81 o
  -3   0  20        3.86        0.00     11.60 o
  -2   0  20      116.15       75.90     29.12 o
  -1   0  20        4.92        0.00      8.80 o
  -5   1  20      113.60      111.77     15.45 o
  -4   1  20        5.15        0.00      8.52 o
  -3   1  20      285.50      201.66     24.55 o
  -2   1  20       34.89       27.91     22.65 o
  -5   2  20       49.87       26.79     17.53 o
  -4   2  20      175.17      132.16     25.32 o
  -3   2  20       13.70        0.00     14.46 o
 
